# Supplementary material for: Reveal the Regulation Patterns of Prognosis-Related miRNAs and lncRNAs Across Solid Tumors in the Cancer Genome Atlas
Source: Front Cell Dev Biol. 2020 May 25;8:368. doi: 10.3389/fcell.2020.00368 (PMC7261917; doi:10.3389/fcell.2020.00368)
Supplement: Supplementary file 2 [file Table_5.xlsx]

## Sheet: LGG
miRNA	lncRNA
hsa.let.7e.5p	ENSG00000204277.1
hsa.miR.100.5p	ENSG00000205325.1
hsa.miR.101.3p	ENSG00000223823.1
hsa.miR.105.5p	ENSG00000224265.1
hsa.miR.107	ENSG00000224698.1
hsa.miR.10a.5p	ENSG00000225649.1
hsa.miR.1296.5p	ENSG00000225765.1
hsa.miR.142.3p	ENSG00000227117.2
hsa.miR.142.5p	ENSG00000227306.1
hsa.miR.144.5p	ENSG00000227308.2
hsa.miR.146b.3p	ENSG00000227360.1
hsa.miR.146b.5p	ENSG00000227954.2
hsa.miR.148a.3p	ENSG00000227987.1
hsa.miR.155.5p	ENSG00000228630.1
hsa.miR.15a.5p	ENSG00000229337.1
hsa.miR.15b.3p	ENSG00000229971.1
hsa.miR.15b.5p	ENSG00000230394.1
hsa.miR.16.5p	ENSG00000230489.1
hsa.miR.181a.3p	ENSG00000231107.1
hsa.miR.181b.5p	ENSG00000231290.1
hsa.miR.190a.5p	ENSG00000231335.1
hsa.miR.193a.5p	ENSG00000231609.1
hsa.miR.193b.3p	ENSG00000231651.1
hsa.miR.19a.3p	ENSG00000232212.1
hsa.miR.19b.3p	ENSG00000233625.1
hsa.miR.200c.3p	ENSG00000234455.1
hsa.miR.204.5p	ENSG00000234567.1
hsa.miR.20a.3p	ENSG00000234787.3
hsa.miR.217	ENSG00000235151.1
hsa.miR.22.3p	ENSG00000236106.1
hsa.miR.22.5p	ENSG00000236129.1
hsa.miR.221.3p	ENSG00000236272.1
hsa.miR.222.3p	ENSG00000236717.2
hsa.miR.23a.3p	ENSG00000237061.1
hsa.miR.25.3p	ENSG00000237377.2
hsa.miR.27a.3p	ENSG00000237560.1
hsa.miR.27b.3p	ENSG00000237819.1
hsa.miR.27b.5p	ENSG00000238171.1
hsa.miR.28.3p	ENSG00000245694.4.
hsa.miR.28.5p	ENSG00000248790.1
hsa.miR.29a.3p	ENSG00000249125.1
hsa.miR.29c.3p	ENSG00000249304.1
hsa.miR.3065.5p	ENSG00000249406.1
hsa.miR.30a.3p	ENSG00000249641.2
hsa.miR.30a.5p	ENSG00000249917.2
hsa.miR.30c.2.3p	ENSG00000249959.1
hsa.miR.30d.3p	ENSG00000250133.2
hsa.miR.320b	ENSG00000250786.1
hsa.miR.330.5p	ENSG00000251372.1
hsa.miR.335.3p	ENSG00000253690.1
hsa.miR.33a.5p	ENSG00000253880.1
hsa.miR.34a.5p	ENSG00000253924.1
hsa.miR.34c.5p	ENSG00000254227.1
hsa.miR.361.3p	ENSG00000254675.1
hsa.miR.361.5p	ENSG00000256249.1
hsa.miR.3613.5p	ENSG00000256298.1
hsa.miR.3615	ENSG00000256803.1
hsa.miR.451a	ENSG00000256884.1
hsa.miR.484	ENSG00000257472.1
hsa.miR.500a.3p	ENSG00000257663.1
hsa.miR.532.5p	ENSG00000257683.1
hsa.miR.574.3p	ENSG00000258662.1
hsa.miR.584.5p	ENSG00000258717.1
hsa.miR.589.5p	ENSG00000258754.3
hsa.miR.625.3p	ENSG00000258943.1
hsa.miR.660.5p	ENSG00000259150.1
hsa.miR.664a.3p	ENSG00000259203.1
hsa.miR.664a.5p	ENSG00000259275.1
hsa.miR.664b.3p	ENSG00000259276.1
hsa.miR.769.5p	ENSG00000259446.1
hsa.miR.9.5p	ENSG00000259478.2
hsa.miR.99b.3p	ENSG00000259542.1
hsa.miR.99b.5p	ENSG00000259711.1
	ENSG00000259763.1
	ENSG00000259855.1
	ENSG00000260057.1
	ENSG00000260484.1
	ENSG00000260575.1
	ENSG00000260597.1
	ENSG00000260677.1
	ENSG00000261295.1
	ENSG00000261538.1
	ENSG00000265000.1
	ENSG00000265316.1
	ENSG00000265752.2
	ENSG00000265758.1
	ENSG00000266869.1
	ENSG00000266985.1
	ENSG00000267147.1
	ENSG00000267374.1
	ENSG00000267521.1
	ENSG00000270036.1
	ENSG00000271384.1
	ENSG00000272382.1
	ENSG00000272428.1

## Sheet: HNSC
miRNA	lncRNA
hsa.let.7b.3p	ENSG00000223466.1
hsa.let.7b.5p	ENSG00000223536.1
hsa.let.7c.5p	ENSG00000224375.1
hsa.miR.101.3p	ENSG00000225313.2
hsa.miR.103a.3p	ENSG00000226258.2
hsa.miR.107	ENSG00000226741.1
hsa.miR.125a.5p	ENSG00000227083.1
hsa.miR.125b.2.3p	ENSG00000228382.1
hsa.miR.126.3p	ENSG00000228939.1
hsa.miR.1296.5p	ENSG00000230876.2
hsa.miR.1301.3p	ENSG00000232183.1
hsa.miR.1307.3p	ENSG00000233123.1
hsa.miR.130a.3p	ENSG00000236827.1
hsa.miR.141.3p	ENSG00000236837.1
hsa.miR.143.3p	ENSG00000236894.2
hsa.miR.146b.5p	ENSG00000237321.1
hsa.miR.148a.5p	ENSG00000237346.1
hsa.miR.150.5p	ENSG00000240527.1
hsa.miR.151a.5p	ENSG00000248143.1
hsa.miR.152.3p	ENSG00000248370.1
hsa.miR.15a.5p	ENSG00000251542.1
hsa.miR.17.5p	ENSG00000253311.1
hsa.miR.181b.5p	ENSG00000253539.1
hsa.miR.181c.3p	ENSG00000254574.1
hsa.miR.181c.5p	ENSG00000257226.1
hsa.miR.185.5p	ENSG00000257870.1
hsa.miR.186.5p	ENSG00000260919.1
hsa.miR.18a.5p	ENSG00000261538.1
hsa.miR.191.5p	ENSG00000261646.1
hsa.miR.193b.3p	ENSG00000263688.1
hsa.miR.197.3p	ENSG00000265400.1
hsa.miR.199a.3p	ENSG00000266664.1
hsa.miR.199b.3p	ENSG00000269553.1
hsa.miR.19a.3p	ENSG00000271848.1
hsa.miR.19b.3p
hsa.miR.20a.3p
hsa.miR.20a.5p
hsa.miR.221.5p
hsa.miR.223.3p
hsa.miR.2355.3p
hsa.miR.2355.5p
hsa.miR.23a.3p
hsa.miR.23b.3p
hsa.miR.25.3p
hsa.miR.26a.5p
hsa.miR.27b.3p
hsa.miR.28.3p
hsa.miR.29b.3p
hsa.miR.301a.3p
hsa.miR.3065.3p
hsa.miR.30a.5p
hsa.miR.30b.5p
hsa.miR.30c.5p
hsa.miR.3127.5p
hsa.miR.331.3p
hsa.miR.338.3p
hsa.miR.339.5p
hsa.miR.340.3p
hsa.miR.34c.3p
hsa.miR.361.5p
hsa.miR.362.5p
hsa.miR.365a.3p
hsa.miR.365b.3p
hsa.miR.374b.5p
hsa.miR.423.3p
hsa.miR.425.5p
hsa.miR.429
hsa.miR.450a.5p
hsa.miR.450b.5p
hsa.miR.454.3p
hsa.miR.4677.3p
hsa.miR.500a.3p
hsa.miR.500a.5p
hsa.miR.500b.5p
hsa.miR.502.3p
hsa.miR.505.5p
hsa.miR.542.3p
hsa.miR.576.5p
hsa.miR.582.3p
hsa.miR.582.5p
hsa.miR.584.5p
hsa.miR.589.5p
hsa.miR.590.5p
hsa.miR.660.5p
hsa.miR.664a.3p
hsa.miR.671.5p
hsa.miR.93.3p
hsa.miR.93.5p
hsa.miR.99a.5p

## Sheet: THCA
miRNA	lncRNA
hsa.let.7a.5p	ENSG00000203266.2
hsa.let.7c.5p	ENSG00000223432.1
hsa.let.7e.3p	ENSG00000226825.1
hsa.let.7e.5p	ENSG00000228705.1
hsa.let.7f.5p	ENSG00000229846.1
hsa.let.7i.3p	ENSG00000232749.1
hsa.miR.125a.3p	ENSG00000234105.1
hsa.miR.125b.2.3p	ENSG00000236115.1
hsa.miR.126.3p	ENSG00000237337.1
hsa.miR.126.5p	ENSG00000247867.2
hsa.miR.139.5p	ENSG00000248996.1
hsa.miR.140.3p	ENSG00000249731.1
hsa.miR.140.5p	ENSG00000251041.1
hsa.miR.143.3p	ENSG00000254291.1
hsa.miR.143.5p	ENSG00000256837.1
hsa.miR.145.5p	ENSG00000257548.1
hsa.miR.146b.3p	ENSG00000261063.1
hsa.miR.146b.5p	ENSG00000266304.1
hsa.miR.148a.3p	ENSG00000271593.1
hsa.miR.148b.3p	ENSG00000271893.1
hsa.miR.151a.3p
hsa.miR.151a.5p
hsa.miR.15a.5p
hsa.miR.16.2.3p
hsa.miR.17.5p
hsa.miR.185.5p
hsa.miR.186.5p
hsa.miR.199a.5p
hsa.miR.19a.3p
hsa.miR.20a.5p
hsa.miR.21.3p
hsa.miR.22.3p
hsa.miR.24.3p
hsa.miR.26a.5p
hsa.miR.27a.5p
hsa.miR.27b.3p
hsa.miR.29a.3p
hsa.miR.29a.5p
hsa.miR.29b.2.5p
hsa.miR.29c.5p
hsa.miR.301a.3p
hsa.miR.3065.3p
hsa.miR.30a.3p
hsa.miR.30c.5p
hsa.miR.30e.5p
hsa.miR.335.5p
hsa.miR.338.3p
hsa.miR.339.3p
hsa.miR.339.5p
hsa.miR.340.3p
hsa.miR.342.3p
hsa.miR.342.5p
hsa.miR.345.5p
hsa.miR.362.5p
hsa.miR.374a.5p
hsa.miR.375
hsa.miR.423.3p
hsa.miR.423.5p
hsa.miR.452.5p
hsa.miR.454.3p
hsa.miR.4677.3p
hsa.miR.497.5p
hsa.miR.500a.3p
hsa.miR.501.3p
hsa.miR.532.5p
hsa.miR.576.5p
hsa.miR.590.5p
hsa.miR.660.5p
hsa.miR.671.3p
hsa.miR.671.5p
hsa.miR.874.3p
hsa.miR.93.3p
hsa.miR.93.5p

## Sheet: LUAD
miRNA	lncRNA
hsa.let.7c.5p	ENSG00000197462.3
hsa.let.7d.5p	ENSG00000215162.1
hsa.let.7e.5p	ENSG00000225561.1
hsa.let.7f.5p	ENSG00000227907.1
hsa.let.7g.5p	ENSG00000230937.5
hsa.miR.139.5p	ENSG00000231098.1
hsa.miR.144.5p	ENSG00000234055.1
hsa.miR.148a.5p	ENSG00000234626.1
hsa.miR.152.3p	ENSG00000240707.2
hsa.miR.181c.3p	ENSG00000244128.1
hsa.miR.185.3p	ENSG00000244545.1
hsa.miR.20a.5p	ENSG00000248572.1
hsa.miR.24.3p	ENSG00000256315.1
hsa.miR.26a.5p	ENSG00000261453.1
hsa.miR.28.5p	ENSG00000262395.1
hsa.miR.29a.3p	ENSG00000271774.1
hsa.miR.29c.3p
hsa.miR.30e.3p
hsa.miR.320b
hsa.miR.326
hsa.miR.330.3p
hsa.miR.3607.3p
hsa.miR.374a.3p
hsa.miR.451a
hsa.miR.486.5p
hsa.miR.99b.3p

## Sheet: LUSC
miRNA	lncRNA
hsa.let.7d.5p	ENSG00000223470.2
hsa.let.7g.5p	ENSG00000226594.1
hsa.let.7i.5p	ENSG00000228162.1
hsa.miR.10b.5p	ENSG00000229312.2
hsa.miR.128.1.5p	ENSG00000231138.1
hsa.miR.132.3p	ENSG00000232756.1
hsa.miR.136.3p	ENSG00000233605.1
hsa.miR.146a.5p	ENSG00000234117.2
hsa.miR.152.3p	ENSG00000234862.1
hsa.miR.155.5p	ENSG00000235445.1
hsa.miR.15b.5p	ENSG00000235533.1
hsa.miR.16.2.3p	ENSG00000237282.3
hsa.miR.16.5p	ENSG00000237336.1
hsa.miR.182.5p	ENSG00000237387.1
hsa.miR.183.5p	ENSG00000237477.1
hsa.miR.25.3p	ENSG00000248228.1
hsa.miR.29c.5p	ENSG00000248285.1
hsa.miR.3074.5p	ENSG00000249279.1
hsa.miR.339.3p	ENSG00000249604.1
hsa.miR.342.3p	ENSG00000249694.2
hsa.miR.3613.5p	ENSG00000251554.1
hsa.miR.423.5p	ENSG00000251654.2
hsa.miR.4746.5p	ENSG00000253220.1
hsa.miR.487b.3p	ENSG00000255119.1
hsa.miR.501.3p	ENSG00000255817.1
hsa.miR.889.3p	ENSG00000257612.1
hsa.miR.98.5p	ENSG00000257995.1
	ENSG00000258081.3
	ENSG00000258853.1
	ENSG00000260131.1
	ENSG00000260390.1
	ENSG00000260962.1
	ENSG00000263499.1
	ENSG00000273012.1
	ENSG00000273119.1

## Sheet: COAD
miRNA	lncRNA
hsa.let.7b.5p	ENSG00000224959.1
hsa.let.7g.5p	ENSG00000226367.1
hsa.miR.106b.5p	ENSG00000228741.2
hsa.miR.16.5p	ENSG00000228824.2
hsa.miR.191.5p	ENSG00000233215.1
hsa.miR.196b.5p	ENSG00000247134.2
hsa.miR.203b.3p	ENSG00000249550.2
hsa.miR.21.3p	ENSG00000256128.1
hsa.miR.23b.3p
hsa.miR.25.3p
hsa.miR.3074.5p
hsa.miR.30b.5p
hsa.miR.335.3p
hsa.miR.345.5p
hsa.miR.3653.3p
hsa.miR.425.5p
hsa.miR.452.5p
hsa.miR.501.3p
hsa.miR.92a.1.5p
hsa.miR.98.5p

## Sheet: READ
miRNA	lncRNA
hsa.let.7d.3p	ENSG00000230658.1
hsa.let.7g.5p	ENSG00000246790.2
hsa.miR.106b.3p	ENSG00000255545.3
hsa.miR.1247.3p	ENSG00000262179.2
hsa.miR.1247.5p	ENSG00000266795.2
hsa.miR.126.3p
hsa.miR.128.3p
hsa.miR.1306.5p
hsa.miR.130a.3p
hsa.miR.148a.5p
hsa.miR.16.5p
hsa.miR.17.5p
hsa.miR.193a.5p
hsa.miR.1976
hsa.miR.199b.5p
hsa.miR.20a.5p
hsa.miR.23a.3p
hsa.miR.24.1.5p
hsa.miR.26a.5p
hsa.miR.26b.5p
hsa.miR.30c.5p
hsa.miR.326
hsa.miR.331.3p
hsa.miR.342.3p
hsa.miR.374a.3p
hsa.miR.744.5p
hsa.miR.99b.3p

## Sheet: STAD
miRNA	lncRNA
hsa.miR.100.5p	ENSG00000225676.1
hsa.miR.125a.5p	ENSG00000227188.1
hsa.miR.125b.5p	ENSG00000231324.1
hsa.miR.1287.5p	ENSG00000231467.2
hsa.miR.130a.3p	ENSG00000232183.1
hsa.miR.143.5p	ENSG00000235279.1
hsa.miR.144.5p	ENSG00000235335.2
hsa.miR.145.3p	ENSG00000244128.1
hsa.miR.145.5p	ENSG00000248150.1
hsa.miR.181a.2.3p	ENSG00000249171.1
hsa.miR.193b.3p	ENSG00000253891.1
hsa.miR.194.5p	ENSG00000254024.1
hsa.miR.214.5p	ENSG00000260832.1
hsa.miR.223.3p
hsa.miR.27a.5p
hsa.miR.28.5p
hsa.miR.328.3p
hsa.miR.365a.3p
hsa.miR.365b.3p
hsa.miR.374a.3p
hsa.miR.378a.3p
hsa.miR.486.5p
hsa.miR.758.3p
hsa.miR.9.5p
hsa.miR.99b.5p

## Sheet: LIHC
miRNA	lncRNA
hsa.miR.106b.5p	ENSG00000197463.8
hsa.miR.1307.3p	ENSG00000226089.2
hsa.miR.1307.5p	ENSG00000226906.1
hsa.miR.139.3p	ENSG00000226935.2
hsa.miR.139.5p	ENSG00000228221.1
hsa.miR.145.3p	ENSG00000228573.1
hsa.miR.145.5p	ENSG00000229807.5
hsa.miR.151a.3p	ENSG00000230319.1
hsa.miR.152.3p	ENSG00000231200.1
hsa.miR.18a.5p	ENSG00000232194.1
hsa.miR.196b.5p	ENSG00000233123.1
hsa.miR.21.3p	ENSG00000233246.1
hsa.miR.21.5p	ENSG00000233397.1
hsa.miR.210.3p	ENSG00000233559.1
hsa.miR.24.3p	ENSG00000234155.1
hsa.miR.324.3p	ENSG00000236176.2
hsa.miR.324.5p	ENSG00000237074.1
hsa.miR.331.3p	ENSG00000237819.1
hsa.miR.3607.3p	ENSG00000241048.1
hsa.miR.361.5p	ENSG00000245322.2
hsa.miR.3613.5p	ENSG00000246250.2
hsa.miR.362.3p	ENSG00000247130.2
hsa.miR.375	ENSG00000248323.1
hsa.miR.500a.3p	ENSG00000248668.1
hsa.miR.500a.5p	ENSG00000248740.1
hsa.miR.500b.5p	ENSG00000249173.1
hsa.miR.501.3p	ENSG00000249395.2
hsa.miR.502.3p	ENSG00000249487.2
hsa.miR.532.3p	ENSG00000249917.2
hsa.miR.532.5p	ENSG00000250174.1
hsa.miR.582.3p	ENSG00000251093.1
hsa.miR.744.3p	ENSG00000253395.1
hsa.miR.769.5p	ENSG00000253711.1
hsa.miR.885.5p	ENSG00000253832.1
hsa.miR.9.5p	ENSG00000254033.1
hsa.miR.93.3p	ENSG00000254290.1
	ENSG00000254370.1
	ENSG00000254761.1
	ENSG00000255005.1
	ENSG00000255067.1
	ENSG00000255480.1
	ENSG00000255525.1
	ENSG00000256969.1
	ENSG00000258731.1
	ENSG00000259876.1
	ENSG00000261334.1
	ENSG00000261346.1
	ENSG00000261446.1
	ENSG00000262136.1
	ENSG00000264769.1
	ENSG00000265750.1
	ENSG00000266401.1
	ENSG00000270641.1
	ENSG00000271715.1
	ENSG00000271762.1

## Sheet: BLCA
miRNA	lncRNA
hsa.miR.10b.5p	ENSG00000207955.2
hsa.miR.128.3p	ENSG00000225269.2
hsa.miR.139.5p	ENSG00000226115.1
hsa.miR.142.3p	ENSG00000226722.2
hsa.miR.142.5p	ENSG00000227306.1
hsa.miR.146a.5p	ENSG00000227935.1
hsa.miR.146b.5p	ENSG00000228925.1
hsa.miR.148a.3p	ENSG00000231298.2
hsa.miR.148a.5p	ENSG00000232053.2
hsa.miR.203a.3p	ENSG00000232480.1
hsa.miR.21.5p	ENSG00000233534.1
hsa.miR.28.5p	ENSG00000236231.1
hsa.miR.32.5p	ENSG00000236889.1
hsa.miR.365a.3p	ENSG00000247311.2
hsa.miR.365b.3p	ENSG00000253842.1
hsa.miR.4662a.5p	ENSG00000255233.1
hsa.miR.4677.3p	ENSG00000255480.1
hsa.miR.769.5p	ENSG00000255491.1
	ENSG00000256268.1
	ENSG00000256717.1
	ENSG00000258400.1
	ENSG00000258696.1
	ENSG00000259561.1
	ENSG00000260101.1
	ENSG00000261161.1
	ENSG00000262038.1
	ENSG00000265174.1
	ENSG00000267073.1
	ENSG00000267279.1
	ENSG00000267437.1
	ENSG00000267606.1
	ENSG00000269729.1
	ENSG00000271958.1
	ENSG00000272342.1
	ENSG00000272710.1

[truncated: 9 more sheets: KICH, KIRC, KIRP, PRAD, BRCA, CESC, OV, UCEC, SKCM]
