# Supplementary material for: Reveal the Regulation Patterns of Prognosis-Related miRNAs and lncRNAs Across Solid Tumors in the Cancer Genome Atlas
Source: Front Cell Dev Biol. 2020 May 25;8:368. doi: 10.3389/fcell.2020.00368 (PMC7261917; doi:10.3389/fcell.2020.00368)
Supplement: Supplementary file 4 [file Table_10.xlsx]

## Sheet: cell cycle
gene
CDK7
STAG1
CDKN1C
CDKN2C
CDKN2D
ANAPC10
MAD2L2
STAG2
PTTG2
DBF4
E2F1
E2F2
E2F3
ORC6
ORC3
CDC26
ABL1
ANAPC13
SMC1B
ANAPC2
ANAPC4
MAD2L1
MCM2
MCM3
MCM4
MCM5
MCM6
MCM7
WEE2
ORC1
ORC2
ORC4
ORC5
PCNA
FZR1
ANAPC5
ANAPC7
ANAPC11
PLK1
PRKDC
RAD21
RB1
ANAPC1
SKP2
BUB1
BUB1B
TFDP2
TTK
WEE1
ZBTB17
SMC1A
CDC7
CDC45
MAD1L1
CCNB3
CDC14B
CDC14A
CDC23
CDC16
CCNA2
CCNA1
CCNH
PKMYT1
SMC3
BUB3
PTTG1
ESPL1
CDC6
CDC20
CDC25A
CDC25C
CDC27

## Sheet: Hippo signaling pathway
gene
YAP1
RASSF1
FRMD6
WTIP
CSNK1D
CTGF
CTNNA1
CTNNA2
AMOT
RASSF6
DLG1
AFP
DLG2
DLG3
DLG4
WWC1
CRB1
SCRIB
WWTR1
LATS2
GLI2
CRB2
CTNNA3
BIRC2
BIRC5
ITGB2
LLGL2
LLGL1
NF2
PARD6A
PPP1CA
PPP1CB
PPP1CC
MOB1A
PRKCI
PRKCZ
PARD3
ACTB
SAV1
MPP5
SNAI2
SOX2
TEAD1
TEAD4
TEAD3
ACTG1
TP53BP2
FRMD1
PARD6G
PARD6B
TEAD2
AJUBA
LIMD1
LATS1
MOB1B
CDH1

## Sheet: MAPK signaling pathway
gene
PLA2G4B
PPP5D1
RASGRP1
RASGRP2
CACNG3
CACNG2
TAB1
MAP3K2
MAP4K1
DUSP10
RASGRP4
PLA2G4E
MAP3K8
CRK
CRKL
MAPK14
DAXX
DDIT3
DUSP1
DUSP2
DUSP3
DUSP4
DUSP5
DUSP6
DUSP7
DUSP8
DUSP9
ELK1
ELK4
MECOM
RRAS2
MRAS
TAB2
FLNA
MAPK8IP3
FLNB
FLNC
FOS
MAPK8IP2
PLA2G4F
RASGRP3
CACNG5
CACNG4
RPS6KA6
GNA12
PLA2G4D
MKNK2
HSPA1A
HSPA1B
HSPA1L
HSPA2
HSPA6
HSPA8
HSPB1
IL1A
IL1B
IL1R1
IL1RAP
IRAK1
ARAF
JUND
STMN1
ARRB1
ARRB2
MAPT
MAX
MEF2C
MAP3K1
MAP3K3
MAP3K4
MAP3K5
MAP3K11
MYD88
NF1
NFKB2
PAK1
PAK2
IRAK4
ECSIT
TAOK3
MAP3K20
PLA2G4A
PPM1A
PPM1B
PPP5C
CACNA2D3
MAPK7
MAPK11
MAPK13
MAP2K3
MAP2K5
MAP2K6
MAP2K7
TAOK1
PTPN7
PTPRR
MAP4K2
RAP1A
RAP1B
RASA1
RASA2
RASGRF1
RASGRF2
CACNG8
CACNG7
CACNG6
RELB
RPS6KA1
RPS6KA2
RPS6KA3
RRAS
MAPK12
MAP2K4
SRF
BRAF
STK4
TNFRSF1A
TRAF2
TRAF6
CACNA1A
CACNA1B
CACNA1C
CACNA1D
CACNA1E
CACNA1F
MAP3K12
CACNA1S
CACNA2D1
CACNB1
CACNB2
CACNB3
CACNB4
CACNG1
MAPKAPK3
DUSP16
PTPN5
MAP4K3
MAPKAPK5
MKNK1
PLA2G4C
LAMTOR3
JMJD7-PLA2G4B
TRADD
CACNA1I
CACNA1H
CACNA1G
RPS6KA4
MAP3K14
MAP3K6
MAP3K13
RPS6KA5
CACNA2D2
MAPKAPK2
CD14
TAOK2
CACNA2D4
MAP4K4
MAPK8IP1
RAPGEF2
CDC42

## Sheet: Notch signaling pathway
gene
RBPJL
DTX2
DTX3L
PTCRA
JAG1
DTX1
DTX3
SNW1
DTX4
NCSTN
KAT2A
DLL1
HES1
RBPJ
JAG2
HES5
LFNG
MFNG
NOTCH1
NOTCH2
NOTCH3
NOTCH4
APH1A
DLL4
MAML3
PSENEN
PSEN2
RFNG
ADAM17
APH1B
MAML2
NUMB
KAT2B
NUMBL
CIR1
NCOR2
MAML1

## Sheet: P53 signaling pathway
gene
SIVA1
SESN3
DDB2
RCHY1
SESN1
APAF1
IGFBP3
CD82
MDM4
RRM2B
SHISA5
GTSE1
SERPINB5
PMAIP1
CYCS
STEAP3
PIDD1
RPRM
ADGRB1
BAX
RRM2
BID
TP53AIP1
PERP
RFWD2
ZMAT3
SESN2
CASP8
AIFM2
PPM1D
TNFRSF10B
CCNG1
CCNG2
GORAB
EI24
TP53I3

## Sheet: PI3K-Akt signaling pathway
gene
SIVA1
SESN3
DDB2
RCHY1
SESN1
APAF1
IGFBP3
CD82
MDM4
RRM2B
SHISA5
GTSE1
SERPINB5
PMAIP1
CYCS
STEAP3
PIDD1
RPRM
ADGRB1
BAX
RRM2
BID
TP53AIP1
PERP
RFWD2
ZMAT3
SESN2
CASP8
AIFM2
PPM1D
TNFRSF10B
CCNG1
CCNG2
GORAB
EI24
TP53I3

## Sheet: TGF-beta signaling pathway
gene
FST
LEFTY1
ACVR1C
HFE2
DCN
FBN1
FMOD
GREM1
AMHR2
RGMB
ID3
ID4
IFNG
INHBA
INHBB
INHBC
LTBP1
SMAD5
SMAD6
SMAD9
NBL1
NEO1
NODAL
PITX2
RGMA
SMURF1
HAMP
TGIF2
ROCK1
GREM2
SMURF2
SP1
LEFTY2
TGIF1
THSD4
INHBE
CHRD
ACVR1
ACVR1B
ACVR2A
NOG
ACVR2B
ZFYVE9
ZFYVE16

## Sheet: Wnt signaling pathway
gene
WIF1
CSNK1A1L
PRICKLE1
CSNK1A1
CSNK2A1
CSNK2A2
CSNK2B
NOTUM
CTNND2
PRICKLE2
GPC4
DKK1
DAAM1
PLCB1
FRAT2
DAAM2
CBY1
CACYBP
DKK4
DKK2
INVS
CSNK2A3
RSPO1
PRICKLE4
RSPO2
RSPO4
PRICKLE3
LRP6
LRP5
MMP7
NFATC2
NFATC4
ROR1
ROR2
SOST
SERPINF1
PLCB2
PLCB3
PLCB4
PPARD
RNF43
LGR4
CTNNBIP1
VANGL2
CHD8
SENP2
LGR6
RYK
SFRP1
SFRP2
SFRP4
SFRP5
SOX17
PORCN
TBL1X
TBL1XR1
CXXC4
FOSL1
CAMK2A
CAMK2B
CAMK2D
CAMK2G
VANGL1
ZNRF3
RSPO3
NKD2
LGR5
RUVBL1
WISP1
TBL1Y
CER1
ROCK2
