# Supplementary material for: Reveal the Regulation Patterns of Prognosis-Related miRNAs and lncRNAs Across Solid Tumors in the Cancer Genome Atlas
Source: Front Cell Dev Biol. 2020 May 25;8:368. doi: 10.3389/fcell.2020.00368 (PMC7261917; doi:10.3389/fcell.2020.00368)
Supplement: Supplementary file 5 [file Table_11.xlsx]

## Sheet: Urologic_cancer
cancer	miRNA
KIRC	hsa.miR.106b.3p
KIRC	hsa.miR.106b.3p
KIRC	hsa.miR.106b.3p
KIRC	hsa.miR.106b.3p
KIRC	hsa.miR.106b.3p
KIRC	hsa.miR.106b.3p
KIRC	hsa.miR.106b.3p
KIRC	hsa.miR.106b.3p
KIRC	hsa.miR.106b.3p
KIRC	hsa.miR.106b.3p
KIRC	hsa.miR.106b.3p
KIRC	hsa.miR.106b.3p
KIRC	hsa.miR.106b.3p
KIRC	hsa.miR.106b.3p
KIRC	hsa.miR.106b.3p
KIRC	hsa.miR.106b.3p
KIRC	hsa.miR.106b.3p
KIRC	hsa.miR.106b.3p
KIRC	hsa.miR.106b.3p
KIRC	hsa.miR.106b.3p
KIRC	hsa.miR.106b.3p
KIRC	hsa.miR.106b.3p
KIRC	hsa.miR.106b.3p
KIRC	hsa.miR.106b.3p
KIRC	hsa.miR.106b.3p
KIRC	hsa.miR.106b.3p
KIRC	hsa.miR.106b.3p
KIRC	hsa.miR.106b.3p
KIRC	hsa.miR.106b.3p
KIRC	hsa.miR.106b.3p
KIRC	hsa.miR.106b.3p
KIRC	hsa.miR.106b.3p
KIRC	hsa.miR.106b.3p
KIRC	hsa.miR.106b.3p
KIRC	hsa.miR.106b.3p
KIRC	hsa.miR.106b.3p
KIRC	hsa.miR.106b.3p
KIRC	hsa.miR.106b.3p
KIRC	hsa.miR.106b.3p
KIRC	hsa.miR.106b.3p
KIRC	hsa.miR.106b.3p
KIRC	hsa.miR.106b.3p
KIRC	hsa.miR.106b.3p
KIRC	hsa.miR.106b.3p
KIRC	hsa.miR.106b.3p
KIRC	hsa.miR.106b.3p
KIRC	hsa.miR.106b.3p
KIRC	hsa.miR.106b.3p
KIRC	hsa.miR.106b.3p
KIRC	hsa.miR.106b.3p
KIRC	hsa.miR.106b.3p
KIRC	hsa.miR.106b.3p
KIRC	hsa.miR.106b.3p
KIRC	hsa.miR.106b.3p
KIRC	hsa.miR.106b.3p
KIRC	hsa.miR.106b.3p
KIRC	hsa.miR.106b.3p
KIRC	hsa.miR.106b.3p
KIRC	hsa.miR.106b.3p
KIRC	hsa.miR.106b.3p
KIRC	hsa.miR.106b.3p
KIRC	hsa.miR.106b.3p
KIRC	hsa.miR.106b.3p
KIRC	hsa.miR.106b.3p
KIRC	hsa.miR.106b.3p
KIRC	hsa.miR.106b.3p
KIRC	hsa.miR.106b.3p
KIRC	hsa.miR.106b.3p
KIRC	hsa.miR.106b.3p
KIRC	hsa.miR.106b.3p
KIRC	hsa.miR.106b.3p
KIRC	hsa.miR.106b.3p
KIRC	hsa.miR.106b.3p
KIRC	hsa.miR.106b.3p
KIRC	hsa.miR.106b.3p
KIRC	hsa.miR.106b.3p
KIRP	hsa.miR.128.3p
KIRP	hsa.miR.128.3p
KIRP	hsa.miR.128.3p
KIRP	hsa.miR.128.3p
KIRP	hsa.miR.128.3p
KIRP	hsa.miR.128.3p
KIRP	hsa.miR.128.3p
KIRP	hsa.miR.128.3p
KIRP	hsa.miR.128.3p
KIRP	hsa.miR.128.3p
KIRP	hsa.miR.128.3p
KIRP	hsa.miR.128.3p
KIRP	hsa.miR.128.3p
KIRP	hsa.miR.128.3p
KIRP	hsa.miR.128.3p
KIRP	hsa.miR.128.3p
KIRP	hsa.miR.128.3p
KIRP	hsa.miR.128.3p
KIRP	hsa.miR.128.3p
KIRP	hsa.miR.128.3p
KIRP	hsa.miR.128.3p
KIRP	hsa.miR.128.3p
KIRP	hsa.miR.128.3p
KIRP	hsa.miR.128.3p
KIRP	hsa.miR.128.3p
KIRP	hsa.miR.128.3p
KIRP	hsa.miR.128.3p
KIRP	hsa.miR.128.3p
KIRP	hsa.miR.128.3p
KIRP	hsa.miR.128.3p
KIRP	hsa.miR.128.3p
KIRP	hsa.miR.128.3p
KIRP	hsa.miR.128.3p
KIRP	hsa.miR.128.3p
KIRP	hsa.miR.128.3p
KIRP	hsa.miR.128.3p
KIRP	hsa.miR.128.3p
KIRP	hsa.miR.128.3p
KIRP	hsa.miR.128.3p
KIRP	hsa.miR.128.3p
KIRP	hsa.miR.128.3p
KIRP	hsa.miR.128.3p
KIRP	hsa.miR.128.3p
KIRP	hsa.miR.128.3p
KIRP	hsa.miR.128.3p
KIRP	hsa.miR.128.3p
KIRP	hsa.miR.128.3p
KIRP	hsa.miR.128.3p
KIRP	hsa.miR.128.3p
KIRP	hsa.miR.128.3p
KIRP	hsa.miR.128.3p
KIRP	hsa.miR.128.3p
KIRP	hsa.miR.128.3p
KIRP	hsa.miR.128.3p
KIRP	hsa.miR.128.3p
KIRP	hsa.miR.128.3p
KIRP	hsa.miR.128.3p
KIRP	hsa.miR.128.3p
KIRP	hsa.miR.128.3p
KIRP	hsa.miR.128.3p
KIRP	hsa.miR.128.3p
KIRP	hsa.miR.128.3p
KIRP	hsa.miR.128.3p
KIRP	hsa.miR.128.3p
KIRP	hsa.miR.128.3p
KIRP	hsa.miR.128.3p
KIRP	hsa.miR.128.3p
KIRP	hsa.miR.128.3p
KIRP	hsa.miR.128.3p
KIRP	hsa.miR.128.3p
KIRP	hsa.miR.128.3p
KIRP	hsa.miR.128.3p
KIRP	hsa.miR.128.3p
KIRP	hsa.miR.128.3p
KIRP	hsa.miR.128.3p
KIRP	hsa.miR.128.3p
KIRP	hsa.miR.128.3p
KIRP	hsa.miR.128.3p
KIRP	hsa.miR.128.3p
KIRP	hsa.miR.128.3p
KIRP	hsa.miR.128.3p
KIRP	hsa.miR.128.3p
KIRP	hsa.miR.128.3p
KIRP	hsa.miR.128.3p
KIRP	hsa.miR.128.3p
KIRP	hsa.miR.128.3p
KIRP	hsa.miR.128.3p
KIRP	hsa.miR.128.3p
KIRP	hsa.miR.128.3p
KIRP	hsa.miR.128.3p
KIRP	hsa.miR.128.3p
KIRP	hsa.miR.128.3p
KIRP	hsa.miR.128.3p
KIRP	hsa.miR.128.3p
KIRP	hsa.miR.128.3p
KIRP	hsa.miR.128.3p
KIRP	hsa.miR.128.3p
KIRP	hsa.miR.128.3p
KIRP	hsa.miR.128.3p
KIRP	hsa.miR.128.3p
KIRP	hsa.miR.128.3p
KIRP	hsa.miR.128.3p
KIRP	hsa.miR.128.3p
KIRP	hsa.miR.128.3p
KIRP	hsa.miR.128.3p
KIRP	hsa.miR.128.3p
KIRP	hsa.miR.128.3p
KIRP	hsa.miR.128.3p
KIRP	hsa.miR.128.3p
KIRP	hsa.miR.128.3p
KIRP	hsa.miR.128.3p
KIRP	hsa.miR.128.3p
KIRP	hsa.miR.128.3p
KIRP	hsa.miR.128.3p
KIRP	hsa.miR.128.3p
KIRP	hsa.miR.128.3p
KIRP	hsa.miR.128.3p
KIRP	hsa.miR.128.3p
KIRP	hsa.miR.128.3p
KIRP	hsa.miR.128.3p
KIRP	hsa.miR.128.3p
KIRP	hsa.miR.128.3p
KIRP	hsa.miR.128.3p
KIRP	hsa.miR.128.3p
KIRP	hsa.miR.128.3p
KIRP	hsa.miR.128.3p
KIRP	hsa.miR.128.3p
KIRP	hsa.miR.128.3p
KIRP	hsa.miR.128.3p
KIRP	hsa.miR.128.3p
KIRP	hsa.miR.128.3p
KIRP	hsa.miR.128.3p
KIRP	hsa.miR.128.3p
KIRP	hsa.miR.128.3p
KIRP	hsa.miR.128.3p
KIRP	hsa.miR.128.3p
KIRP	hsa.miR.128.3p
KIRP	hsa.miR.128.3p
KIRP	hsa.miR.128.3p
KIRP	hsa.miR.128.3p
KIRP	hsa.miR.128.3p
KIRP	hsa.miR.128.3p
KIRP	hsa.miR.128.3p
KIRP	hsa.miR.128.3p
KIRP	hsa.miR.128.3p
KIRP	hsa.miR.128.3p
KIRP	hsa.miR.128.3p
KIRP	hsa.miR.128.3p
KIRP	hsa.miR.128.3p
KIRP	hsa.miR.128.3p
KIRP	hsa.miR.128.3p
KIRP	hsa.miR.128.3p
KIRP	hsa.miR.128.3p
KIRP	hsa.miR.128.3p
KIRP	hsa.miR.128.3p
KIRP	hsa.miR.128.3p
KIRP	hsa.miR.128.3p
KIRP	hsa.miR.128.3p
KIRP	hsa.miR.128.3p
KIRP	hsa.miR.128.3p
KIRP	hsa.miR.128.3p
KIRP	hsa.miR.128.3p
KIRP	hsa.miR.128.3p
KIRP	hsa.miR.128.3p
KIRP	hsa.miR.128.3p
KIRP	hsa.miR.128.3p
KIRP	hsa.miR.128.3p
KIRP	hsa.miR.128.3p
KIRP	hsa.miR.128.3p
KIRP	hsa.miR.128.3p
KIRP	hsa.miR.128.3p
KIRP	hsa.miR.128.3p
KIRP	hsa.miR.128.3p
KIRP	hsa.miR.128.3p
KIRP	hsa.miR.128.3p
KIRP	hsa.miR.128.3p
KIRP	hsa.miR.128.3p
KIRP	hsa.miR.128.3p
KIRP	hsa.miR.128.3p
KIRP	hsa.miR.128.3p
KIRP	hsa.miR.128.3p
KIRP	hsa.miR.128.3p
KIRP	hsa.miR.128.3p
KIRP	hsa.miR.128.3p
KIRP	hsa.miR.128.3p
KIRP	hsa.miR.128.3p
KIRP	hsa.miR.128.3p
KIRP	hsa.miR.128.3p
KIRP	hsa.miR.128.3p
KIRP	hsa.miR.128.3p
KIRP	hsa.miR.128.3p
KIRP	hsa.miR.128.3p
KIRP	hsa.miR.128.3p
KIRP	hsa.miR.128.3p
KIRP	hsa.miR.128.3p
KIRP	hsa.miR.128.3p
KIRP	hsa.miR.128.3p
KIRP	hsa.miR.128.3p
KIRP	hsa.miR.128.3p
KIRP	hsa.miR.128.3p
KIRP	hsa.miR.128.3p
KIRP	hsa.miR.128.3p
KIRP	hsa.miR.128.3p
KIRP	hsa.miR.128.3p
KIRP	hsa.miR.128.3p
KIRP	hsa.miR.128.3p
KIRP	hsa.miR.128.3p
KIRP	hsa.miR.128.3p
KIRP	hsa.miR.128.3p
KIRP	hsa.miR.128.3p
KIRP	hsa.miR.128.3p
KIRP	hsa.miR.128.3p
KIRP	hsa.miR.128.3p
KIRP	hsa.miR.128.3p
KIRP	hsa.miR.128.3p
KIRP	hsa.miR.128.3p
KIRP	hsa.miR.128.3p
KIRP	hsa.miR.128.3p
KIRP	hsa.miR.128.3p
KIRP	hsa.miR.128.3p
KIRP	hsa.miR.128.3p
KIRP	hsa.miR.128.3p
KIRP	hsa.miR.128.3p
KIRP	hsa.miR.128.3p
KIRP	hsa.miR.128.3p
KIRP	hsa.miR.128.3p
KIRP	hsa.miR.128.3p
KIRP	hsa.miR.128.3p
KIRP	hsa.miR.128.3p
KIRP	hsa.miR.128.3p
KIRP	hsa.miR.128.3p
KIRP	hsa.miR.128.3p
KIRP	hsa.miR.128.3p
KIRP	hsa.miR.128.3p
KIRP	hsa.miR.128.3p
KIRP	hsa.miR.128.3p
KIRP	hsa.miR.128.3p
KIRP	hsa.miR.128.3p
KIRP	hsa.miR.128.3p
KIRP	hsa.miR.128.3p
KIRP	hsa.miR.128.3p
KIRP	hsa.miR.128.3p
KIRP	hsa.miR.128.3p
KIRP	hsa.miR.128.3p
KIRP	hsa.miR.128.3p
KIRP	hsa.miR.128.3p
KIRP	hsa.miR.128.3p
KIRP	hsa.miR.128.3p
KIRP	hsa.miR.128.3p
KIRP	hsa.miR.128.3p
KIRP	hsa.miR.128.3p
KIRP	hsa.miR.128.3p
KIRP	hsa.miR.128.3p
KIRP	hsa.miR.128.3p
KIRP	hsa.miR.128.3p
KIRP	hsa.miR.128.3p
KIRP	hsa.miR.128.3p
KIRP	hsa.miR.128.3p
KIRP	hsa.miR.128.3p
KIRP	hsa.miR.128.3p
KIRP	hsa.miR.128.3p
KIRP	hsa.miR.128.3p
KIRP	hsa.miR.128.3p
KIRP	hsa.miR.128.3p
KIRP	hsa.miR.128.3p
KIRP	hsa.miR.128.3p
KIRP	hsa.miR.128.3p
KIRP	hsa.miR.128.3p
KIRP	hsa.miR.128.3p
KIRP	hsa.miR.128.3p
KIRP	hsa.miR.128.3p
KIRP	hsa.miR.128.3p
KIRP	hsa.miR.128.3p
KIRP	hsa.miR.128.3p
KIRP	hsa.miR.128.3p
KIRP	hsa.miR.128.3p
KIRP	hsa.miR.128.3p
KIRP	hsa.miR.128.3p
KIRP	hsa.miR.128.3p
KIRP	hsa.miR.128.3p
KIRP	hsa.miR.128.3p
KIRP	hsa.miR.128.3p
KIRP	hsa.miR.128.3p
KIRP	hsa.miR.128.3p
KIRP	hsa.miR.128.3p
KIRP	hsa.miR.128.3p
KIRP	hsa.miR.128.3p
KIRP	hsa.miR.128.3p
KIRP	hsa.miR.128.3p
KIRP	hsa.miR.128.3p
KIRP	hsa.miR.128.3p
KIRP	hsa.miR.128.3p
KIRP	hsa.miR.128.3p
KIRP	hsa.miR.128.3p
KIRP	hsa.miR.128.3p
KIRP	hsa.miR.128.3p
KIRP	hsa.miR.128.3p
KIRP	hsa.miR.128.3p
KIRP	hsa.miR.128.3p
KIRP	hsa.miR.128.3p
KIRP	hsa.miR.128.3p
KIRP	hsa.miR.128.3p
KIRP	hsa.miR.128.3p
KIRP	hsa.miR.128.3p
KIRP	hsa.miR.128.3p
KIRP	hsa.miR.128.3p
KIRP	hsa.miR.128.3p
KIRP	hsa.miR.128.3p
KIRP	hsa.miR.128.3p
KIRP	hsa.miR.128.3p
KIRP	hsa.miR.128.3p
KIRP	hsa.miR.128.3p
KIRP	hsa.miR.128.3p
KIRP	hsa.miR.128.3p
KIRP	hsa.miR.128.3p
KIRP	hsa.miR.128.3p
KIRP	hsa.miR.128.3p
KIRP	hsa.miR.128.3p
KIRP	hsa.miR.128.3p
KIRP	hsa.miR.128.3p
KIRP	hsa.miR.128.3p
KIRP	hsa.miR.128.3p
KIRP	hsa.miR.128.3p
KIRP	hsa.miR.128.3p
KIRP	hsa.miR.128.3p
KIRP	hsa.miR.128.3p
KIRP	hsa.miR.128.3p
KIRP	hsa.miR.128.3p
KIRP	hsa.miR.128.3p
KIRP	hsa.miR.128.3p
KIRP	hsa.miR.128.3p
KIRP	hsa.miR.128.3p
KIRP	hsa.miR.128.3p
KIRP	hsa.miR.128.3p
KIRP	hsa.miR.128.3p
KIRP	hsa.miR.128.3p
KIRP	hsa.miR.128.3p
KIRP	hsa.miR.128.3p
KIRP	hsa.miR.128.3p
KIRP	hsa.miR.128.3p
KIRP	hsa.miR.128.3p
KIRP	hsa.miR.128.3p
KIRP	hsa.miR.128.3p
KIRP	hsa.miR.128.3p
KIRP	hsa.miR.128.3p
KIRP	hsa.miR.128.3p
KIRP	hsa.miR.128.3p
KIRP	hsa.miR.128.3p
KIRP	hsa.miR.128.3p
KIRP	hsa.miR.128.3p
KIRP	hsa.miR.128.3p
KIRP	hsa.miR.128.3p
KIRP	hsa.miR.128.3p
KIRP	hsa.miR.128.3p
KIRP	hsa.miR.128.3p
KIRP	hsa.miR.128.3p
KIRP	hsa.miR.128.3p
KIRP	hsa.miR.128.3p
KIRP	hsa.miR.128.3p
KIRP	hsa.miR.128.3p
KIRP	hsa.miR.128.3p
KIRP	hsa.miR.128.3p
KIRP	hsa.miR.128.3p
KIRP	hsa.miR.128.3p
KIRP	hsa.miR.128.3p
KIRP	hsa.miR.128.3p
KIRP	hsa.miR.128.3p
KIRP	hsa.miR.128.3p
KIRP	hsa.miR.128.3p
KIRP	hsa.miR.128.3p
KIRP	hsa.miR.128.3p
KIRP	hsa.miR.128.3p
KIRP	hsa.miR.128.3p
KIRP	hsa.miR.128.3p
KIRP	hsa.miR.128.3p
KIRP	hsa.miR.128.3p
KIRP	hsa.miR.128.3p
KIRP	hsa.miR.128.3p
KIRP	hsa.miR.128.3p
KIRP	hsa.miR.128.3p
KIRP	hsa.miR.128.3p
KIRP	hsa.miR.128.3p
KIRP	hsa.miR.128.3p
KIRP	hsa.miR.128.3p
KIRP	hsa.miR.128.3p
KIRP	hsa.miR.128.3p
KIRP	hsa.miR.128.3p
KIRP	hsa.miR.128.3p
KIRP	hsa.miR.128.3p
KIRP	hsa.miR.128.3p
KIRP	hsa.miR.128.3p
KIRP	hsa.miR.128.3p
KIRP	hsa.miR.128.3p
KIRP	hsa.miR.128.3p
KIRP	hsa.miR.128.3p
KIRP	hsa.miR.128.3p
KIRP	hsa.miR.128.3p
KIRP	hsa.miR.128.3p
KIRP	hsa.miR.128.3p
KIRP	hsa.miR.128.3p
KIRP	hsa.miR.128.3p
KIRP	hsa.miR.128.3p
KIRP	hsa.miR.128.3p
KIRP	hsa.miR.128.3p
KIRP	hsa.miR.128.3p
KIRP	hsa.miR.128.3p
KIRP	hsa.miR.128.3p
KIRP	hsa.miR.128.3p
KIRP	hsa.miR.128.3p
KIRP	hsa.miR.128.3p
KIRP	hsa.miR.128.3p
KIRP	hsa.miR.128.3p
KIRP	hsa.miR.128.3p
KIRP	hsa.miR.128.3p
KIRP	hsa.miR.128.3p
KIRP	hsa.miR.128.3p
KIRP	hsa.miR.128.3p
KIRP	hsa.miR.128.3p
KIRP	hsa.miR.128.3p
KIRP	hsa.miR.128.3p
KIRP	hsa.miR.128.3p
KIRP	hsa.miR.128.3p
KIRP	hsa.miR.128.3p
KIRP	hsa.miR.128.3p
KIRP	hsa.miR.128.3p
KIRP	hsa.miR.128.3p
KIRP	hsa.miR.128.3p
KIRP	hsa.miR.128.3p
KIRP	hsa.miR.128.3p
KIRP	hsa.miR.128.3p
KIRP	hsa.miR.128.3p
KIRP	hsa.miR.128.3p
KIRP	hsa.miR.128.3p
KIRP	hsa.miR.128.3p
KIRP	hsa.miR.128.3p
KIRP	hsa.miR.128.3p
KIRP	hsa.miR.128.3p
KIRP	hsa.miR.128.3p
KIRP	hsa.miR.128.3p
KIRP	hsa.miR.128.3p
KIRP	hsa.miR.128.3p
KIRP	hsa.miR.128.3p
KIRP	hsa.miR.128.3p
KIRP	hsa.miR.128.3p
KIRP	hsa.miR.128.3p
KIRP	hsa.miR.128.3p
KIRP	hsa.miR.128.3p
KIRP	hsa.miR.128.3p
KIRP	hsa.miR.128.3p
KIRP	hsa.miR.128.3p
KIRP	hsa.miR.128.3p
KIRP	hsa.miR.128.3p
KIRP	hsa.miR.128.3p
KIRP	hsa.miR.128.3p
KIRP	hsa.miR.128.3p
KIRP	hsa.miR.128.3p
KIRP	hsa.miR.128.3p
KIRP	hsa.miR.128.3p
KIRP	hsa.miR.128.3p
KIRP	hsa.miR.128.3p
KIRP	hsa.miR.128.3p
KIRP	hsa.miR.128.3p
KIRP	hsa.miR.128.3p
KIRP	hsa.miR.128.3p
KIRP	hsa.miR.128.3p
KIRP	hsa.miR.128.3p
KIRP	hsa.miR.128.3p
KIRP	hsa.miR.128.3p
KIRP	hsa.miR.128.3p
KIRP	hsa.miR.128.3p
KIRP	hsa.miR.128.3p
KIRP	hsa.miR.128.3p
KIRP	hsa.miR.128.3p
KIRP	hsa.miR.128.3p
KIRP	hsa.miR.128.3p
KIRP	hsa.miR.128.3p
KIRP	hsa.miR.128.3p
KIRP	hsa.miR.128.3p
KIRP	hsa.miR.128.3p
KIRP	hsa.miR.128.3p
KIRP	hsa.miR.128.3p
KIRP	hsa.miR.128.3p
KIRP	hsa.miR.128.3p
KIRP	hsa.miR.128.3p
KIRP	hsa.miR.128.3p
KIRP	hsa.miR.128.3p
KIRP	hsa.miR.128.3p
KIRP	hsa.miR.128.3p
KIRP	hsa.miR.128.3p
KIRP	hsa.miR.128.3p
KIRP	hsa.miR.128.3p
KIRP	hsa.miR.128.3p
KIRP	hsa.miR.128.3p
KIRP	hsa.miR.128.3p
KIRP	hsa.miR.128.3p
KIRP	hsa.miR.128.3p
KIRP	hsa.miR.128.3p
KIRP	hsa.miR.128.3p
KIRP	hsa.miR.128.3p
KIRP	hsa.miR.128.3p
KIRP	hsa.miR.128.3p
KIRP	hsa.miR.128.3p
KIRP	hsa.miR.128.3p
KIRP	hsa.miR.128.3p
KIRP	hsa.miR.128.3p
KIRP	hsa.miR.128.3p
KIRP	hsa.miR.128.3p
KIRP	hsa.miR.128.3p
KIRP	hsa.miR.128.3p
KIRP	hsa.miR.128.3p
KIRP	hsa.miR.128.3p
KIRP	hsa.miR.128.3p
KIRP	hsa.miR.128.3p
KIRP	hsa.miR.128.3p
KIRP	hsa.miR.128.3p
KIRP	hsa.miR.128.3p
KIRP	hsa.miR.128.3p
KIRP	hsa.miR.128.3p
KIRP	hsa.miR.128.3p
KIRP	hsa.miR.128.3p
KIRP	hsa.miR.128.3p
KIRP	hsa.miR.128.3p
KIRP	hsa.miR.128.3p
KIRP	hsa.miR.128.3p
KIRP	hsa.miR.128.3p
KIRP	hsa.miR.128.3p
KIRP	hsa.miR.128.3p
KIRP	hsa.miR.128.3p
KIRP	hsa.miR.128.3p
KIRP	hsa.miR.128.3p
KIRP	hsa.miR.128.3p
KIRP	hsa.miR.128.3p
KIRP	hsa.miR.128.3p
KIRP	hsa.miR.128.3p
KIRP	hsa.miR.128.3p
KIRP	hsa.miR.128.3p
KIRP	hsa.miR.128.3p
KIRP	hsa.miR.128.3p
KIRP	hsa.miR.128.3p
KIRP	hsa.miR.128.3p
KIRP	hsa.miR.128.3p
KIRP	hsa.miR.128.3p
KIRP	hsa.miR.128.3p
KIRP	hsa.miR.128.3p
KIRP	hsa.miR.128.3p
KIRP	hsa.miR.128.3p
KIRP	hsa.miR.128.3p
KIRP	hsa.miR.128.3p
KIRP	hsa.miR.128.3p
KIRP	hsa.miR.128.3p
KIRP	hsa.miR.128.3p
KIRP	hsa.miR.128.3p
KIRP	hsa.miR.128.3p
KIRP	hsa.miR.128.3p
KIRP	hsa.miR.128.3p
KIRP	hsa.miR.128.3p
KIRP	hsa.miR.128.3p
KIRP	hsa.miR.128.3p
KIRP	hsa.miR.128.3p
KIRP	hsa.miR.128.3p
KIRP	hsa.miR.128.3p
KIRP	hsa.miR.128.3p
KIRP	hsa.miR.128.3p
KIRP	hsa.miR.128.3p
KIRP	hsa.miR.128.3p
KIRP	hsa.miR.128.3p
KIRP	hsa.miR.128.3p
KIRP	hsa.miR.128.3p
KIRP	hsa.miR.128.3p
KIRP	hsa.miR.128.3p
KIRP	hsa.miR.128.3p
KIRP	hsa.miR.128.3p
KIRP	hsa.miR.128.3p
KIRP	hsa.miR.128.3p
KIRP	hsa.miR.128.3p
KIRP	hsa.miR.128.3p
KIRP	hsa.miR.128.3p
KIRP	hsa.miR.128.3p
KIRP	hsa.miR.128.3p
KIRP	hsa.miR.128.3p
KIRP	hsa.miR.128.3p
KIRP	hsa.miR.128.3p
KIRP	hsa.miR.128.3p
KIRP	hsa.miR.128.3p
KIRP	hsa.miR.128.3p
KIRP	hsa.miR.128.3p
KIRP	hsa.miR.128.3p
KIRP	hsa.miR.128.3p
KIRP	hsa.miR.128.3p
KIRP	hsa.miR.128.3p
KIRP	hsa.miR.128.3p
KIRP	hsa.miR.128.3p
KIRP	hsa.miR.128.3p
KIRP	hsa.miR.128.3p
KIRP	hsa.miR.128.3p
KIRP	hsa.miR.128.3p
KIRP	hsa.miR.128.3p
KIRP	hsa.miR.128.3p
KIRP	hsa.miR.128.3p
KIRP	hsa.miR.128.3p
KIRP	hsa.miR.128.3p
KIRP	hsa.miR.128.3p
KIRP	hsa.miR.128.3p
KIRP	hsa.miR.128.3p
KIRP	hsa.miR.128.3p
KIRP	hsa.miR.128.3p
KIRP	hsa.miR.128.3p
KIRP	hsa.miR.128.3p
KIRP	hsa.miR.128.3p
KIRP	hsa.miR.128.3p
KIRP	hsa.miR.128.3p
KIRP	hsa.miR.128.3p
KIRP	hsa.miR.128.3p
KIRP	hsa.miR.128.3p
KIRP	hsa.miR.128.3p
KIRP	hsa.miR.128.3p
KIRP	hsa.miR.128.3p
KIRP	hsa.miR.128.3p
KIRP	hsa.miR.128.3p
KIRP	hsa.miR.128.3p
KIRP	hsa.miR.128.3p
KIRP	hsa.miR.128.3p
KIRP	hsa.miR.128.3p
KIRP	hsa.miR.128.3p
KIRP	hsa.miR.128.3p
KIRP	hsa.miR.128.3p
KIRP	hsa.miR.128.3p
KIRP	hsa.miR.128.3p
KIRP	hsa.miR.128.3p
KIRP	hsa.miR.128.3p
KIRP	hsa.miR.128.3p
KIRP	hsa.miR.128.3p
KIRP	hsa.miR.128.3p
KIRP	hsa.miR.128.3p
KIRP	hsa.miR.128.3p
KIRP	hsa.miR.128.3p
KIRP	hsa.miR.128.3p
KIRP	hsa.miR.128.3p
KIRP	hsa.miR.128.3p
KIRP	hsa.miR.128.3p
KIRP	hsa.miR.128.3p
KIRP	hsa.miR.128.3p
KIRP	hsa.miR.128.3p
KIRP	hsa.miR.128.3p
KIRP	hsa.miR.128.3p
KIRP	hsa.miR.128.3p
KIRP	hsa.miR.128.3p
KIRP	hsa.miR.128.3p
KIRP	hsa.miR.128.3p
KIRP	hsa.miR.128.3p
KIRP	hsa.miR.128.3p
KIRP	hsa.miR.128.3p
KIRP	hsa.miR.128.3p
KIRP	hsa.miR.128.3p
KIRP	hsa.miR.128.3p
KIRP	hsa.miR.128.3p
KIRP	hsa.miR.128.3p
KIRP	hsa.miR.128.3p
KIRP	hsa.miR.128.3p
KIRP	hsa.miR.128.3p
KIRP	hsa.miR.128.3p
KIRP	hsa.miR.128.3p
KIRP	hsa.miR.128.3p
KIRP	hsa.miR.128.3p
KIRP	hsa.miR.128.3p
KIRP	hsa.miR.128.3p
KIRP	hsa.miR.128.3p
KIRP	hsa.miR.128.3p
KIRP	hsa.miR.128.3p
KIRP	hsa.miR.128.3p
KIRP	hsa.miR.128.3p
KIRP	hsa.miR.128.3p
KIRP	hsa.miR.128.3p
KIRP	hsa.miR.128.3p
KIRP	hsa.miR.128.3p
KIRP	hsa.miR.128.3p
KIRP	hsa.miR.128.3p
KIRP	hsa.miR.128.3p
KIRP	hsa.miR.128.3p
KIRP	hsa.miR.128.3p
KIRP	hsa.miR.128.3p
KIRP	hsa.miR.128.3p
KIRP	hsa.miR.128.3p
KIRP	hsa.miR.128.3p
KIRP	hsa.miR.128.3p
KIRP	hsa.miR.128.3p
KIRP	hsa.miR.128.3p
KIRP	hsa.miR.128.3p
KIRP	hsa.miR.128.3p
KIRP	hsa.miR.128.3p
KIRP	hsa.miR.128.3p
KIRP	hsa.miR.128.3p
KIRP	hsa.miR.128.3p
KIRP	hsa.miR.128.3p
KIRP	hsa.miR.128.3p
KIRP	hsa.miR.128.3p
KIRP	hsa.miR.128.3p
KIRP	hsa.miR.128.3p
KIRP	hsa.miR.128.3p
KIRP	hsa.miR.128.3p
KIRP	hsa.miR.128.3p
KIRP	hsa.miR.128.3p
KIRP	hsa.miR.128.3p
KIRP	hsa.miR.128.3p
KIRP	hsa.miR.128.3p
KIRP	hsa.miR.128.3p
KIRP	hsa.miR.128.3p
KIRP	hsa.miR.128.3p
KIRP	hsa.miR.128.3p
KIRP	hsa.miR.128.3p
KIRP	hsa.miR.128.3p
KIRP	hsa.miR.128.3p
KIRP	hsa.miR.128.3p
KIRP	hsa.miR.128.3p
KIRP	hsa.miR.128.3p
KIRP	hsa.miR.128.3p
KIRP	hsa.miR.128.3p
KIRP	hsa.miR.128.3p
KIRP	hsa.miR.128.3p
KIRP	hsa.miR.128.3p
KIRP	hsa.miR.128.3p
KIRP	hsa.miR.128.3p
KIRP	hsa.miR.128.3p
KIRP	hsa.miR.128.3p
KIRP	hsa.miR.128.3p
KIRP	hsa.miR.128.3p
KIRP	hsa.miR.128.3p
KIRP	hsa.miR.128.3p
KIRP	hsa.miR.128.3p
KIRP	hsa.miR.128.3p
KIRP	hsa.miR.128.3p
KIRP	hsa.miR.128.3p
KIRP	hsa.miR.128.3p
KIRP	hsa.miR.128.3p
KIRP	hsa.miR.128.3p
KIRP	hsa.miR.128.3p
KIRP	hsa.miR.128.3p
KIRP	hsa.miR.128.3p
KIRP	hsa.miR.128.3p
KIRP	hsa.miR.128.3p
KIRP	hsa.miR.128.3p
KIRP	hsa.miR.128.3p
KIRP	hsa.miR.128.3p
KIRP	hsa.miR.128.3p
KIRP	hsa.miR.128.3p
KIRP	hsa.miR.128.3p
KIRP	hsa.miR.128.3p
KIRP	hsa.miR.128.3p
KIRP	hsa.miR.128.3p
KIRP	hsa.miR.128.3p
KIRP	hsa.miR.128.3p
KIRP	hsa.miR.128.3p
KIRP	hsa.miR.128.3p
KIRP	hsa.miR.128.3p
KIRP	hsa.miR.128.3p
KIRP	hsa.miR.128.3p
KIRP	hsa.miR.128.3p
KIRP	hsa.miR.128.3p
KIRP	hsa.miR.128.3p
KIRP	hsa.miR.128.3p
KIRP	hsa.miR.128.3p
KIRP	hsa.miR.128.3p
KIRP	hsa.miR.128.3p
KIRP	hsa.miR.128.3p
KIRP	hsa.miR.128.3p
KIRP	hsa.miR.128.3p
KIRP	hsa.miR.128.3p
KIRP	hsa.miR.128.3p
KIRP	hsa.miR.128.3p
KIRP	hsa.miR.128.3p
KIRP	hsa.miR.128.3p
KIRP	hsa.miR.128.3p
KIRP	hsa.miR.128.3p
KIRP	hsa.miR.128.3p
KIRP	hsa.miR.128.3p
KIRP	hsa.miR.128.3p
KIRP	hsa.miR.128.3p
KIRP	hsa.miR.128.3p
KIRP	hsa.miR.128.3p
KIRP	hsa.miR.128.3p
KIRP	hsa.miR.128.3p
KIRP	hsa.miR.128.3p
KIRP	hsa.miR.128.3p
KIRP	hsa.miR.128.3p
KIRP	hsa.miR.128.3p
KIRP	hsa.miR.128.3p
KIRP	hsa.miR.128.3p
KIRP	hsa.miR.128.3p
KIRP	hsa.miR.128.3p
KIRP	hsa.miR.128.3p
KIRP	hsa.miR.128.3p
KIRP	hsa.miR.128.3p
KIRP	hsa.miR.128.3p
KIRP	hsa.miR.128.3p
KIRP	hsa.miR.128.3p
KIRP	hsa.miR.128.3p
KIRP	hsa.miR.128.3p
KIRP	hsa.miR.128.3p
KIRP	hsa.miR.128.3p
KIRP	hsa.miR.128.3p
KIRP	hsa.miR.128.3p
KIRP	hsa.miR.128.3p
KIRP	hsa.miR.128.3p
KIRP	hsa.miR.128.3p
KIRP	hsa.miR.128.3p
KIRP	hsa.miR.128.3p
KIRP	hsa.miR.128.3p
KIRP	hsa.miR.128.3p
KIRP	hsa.miR.128.3p
KIRP	hsa.miR.128.3p
KIRP	hsa.miR.128.3p
KIRP	hsa.miR.128.3p
KIRP	hsa.miR.128.3p
KIRP	hsa.miR.128.3p
KIRP	hsa.miR.128.3p
KIRP	hsa.miR.128.3p
KIRP	hsa.miR.128.3p
KIRP	hsa.miR.128.3p
KIRP	hsa.miR.128.3p
KIRP	hsa.miR.128.3p
KIRP	hsa.miR.128.3p
KIRP	hsa.miR.128.3p
KIRP	hsa.miR.128.3p
KIRP	hsa.miR.128.3p
KIRP	hsa.miR.128.3p
KIRP	hsa.miR.128.3p
KIRP	hsa.miR.128.3p
KIRP	hsa.miR.128.3p
KIRP	hsa.miR.128.3p
KIRP	hsa.miR.128.3p
KIRP	hsa.miR.128.3p
KIRP	hsa.miR.128.3p
KIRP	hsa.miR.128.3p
KIRP	hsa.miR.128.3p
KIRP	hsa.miR.128.3p
KIRP	hsa.miR.128.3p
KIRP	hsa.miR.128.3p
KIRP	hsa.miR.128.3p
KIRP	hsa.miR.128.3p
KIRP	hsa.miR.128.3p
KIRP	hsa.miR.128.3p
KIRP	hsa.miR.128.3p
KIRP	hsa.miR.128.3p
KIRP	hsa.miR.128.3p
KIRP	hsa.miR.128.3p
KIRP	hsa.miR.128.3p
KIRP	hsa.miR.128.3p
KIRP	hsa.miR.128.3p
KIRP	hsa.miR.128.3p
KIRP	hsa.miR.128.3p
KIRP	hsa.miR.128.3p
KIRP	hsa.miR.128.3p
KIRP	hsa.miR.128.3p
KIRP	hsa.miR.128.3p
KIRP	hsa.miR.128.3p
KIRP	hsa.miR.128.3p
KIRP	hsa.miR.128.3p
KIRP	hsa.miR.128.3p
KIRP	hsa.miR.128.3p
KIRP	hsa.miR.128.3p
KIRP	hsa.miR.128.3p
KIRP	hsa.miR.128.3p
KIRP	hsa.miR.128.3p
KIRP	hsa.miR.128.3p
KIRP	hsa.miR.128.3p
KIRP	hsa.miR.128.3p
KIRP	hsa.miR.128.3p
KIRP	hsa.miR.128.3p
KIRP	hsa.miR.128.3p
KIRP	hsa.miR.128.3p
KIRP	hsa.miR.128.3p
KIRP	hsa.miR.128.3p
KIRP	hsa.miR.128.3p
KIRP	hsa.miR.128.3p
KIRP	hsa.miR.128.3p
KIRP	hsa.miR.128.3p
KIRP	hsa.miR.128.3p
KIRP	hsa.miR.128.3p
KIRP	hsa.miR.128.3p
KIRP	hsa.miR.128.3p
KIRP	hsa.miR.128.3p
KIRP	hsa.miR.128.3p
KIRP	hsa.miR.128.3p
KIRP	hsa.miR.128.3p
KIRP	hsa.miR.128.3p
KIRP	hsa.miR.128.3p
KIRP	hsa.miR.128.3p
KIRP	hsa.miR.128.3p
KIRP	hsa.miR.128.3p
KIRP	hsa.miR.128.3p
KIRP	hsa.miR.128.3p
KIRP	hsa.miR.128.3p
KIRP	hsa.miR.128.3p
KIRP	hsa.miR.128.3p
KIRP	hsa.miR.128.3p
KIRP	hsa.miR.128.3p
KIRP	hsa.miR.128.3p
KIRP	hsa.miR.128.3p
KIRP	hsa.miR.128.3p
KIRP	hsa.miR.128.3p
KIRP	hsa.miR.128.3p
KIRP	hsa.miR.128.3p
KIRP	hsa.miR.128.3p
KIRP	hsa.miR.128.3p
KIRP	hsa.miR.128.3p
KIRP	hsa.miR.128.3p
KIRP	hsa.miR.128.3p
KIRP	hsa.miR.128.3p
KIRP	hsa.miR.128.3p
KIRP	hsa.miR.128.3p
KIRP	hsa.miR.128.3p
KIRP	hsa.miR.128.3p
KIRP	hsa.miR.128.3p
KIRP	hsa.miR.128.3p
KIRP	hsa.miR.128.3p
KIRP	hsa.miR.128.3p
KIRP	hsa.miR.128.3p
KIRP	hsa.miR.128.3p
KIRP	hsa.miR.128.3p
KIRP	hsa.miR.128.3p
KIRP	hsa.miR.128.3p
KIRP	hsa.miR.128.3p
KIRP	hsa.miR.128.3p
KIRP	hsa.miR.128.3p
KIRP	hsa.miR.128.3p
KIRP	hsa.miR.128.3p
KIRP	hsa.miR.128.3p
KIRP	hsa.miR.128.3p
KIRP	hsa.miR.128.3p
KIRP	hsa.miR.128.3p
KIRP	hsa.miR.128.3p
KIRP	hsa.miR.128.3p
KIRP	hsa.miR.128.3p
KIRP	hsa.miR.128.3p
KIRP	hsa.miR.128.3p
KIRP	hsa.miR.128.3p
KIRP	hsa.miR.128.3p
KIRP	hsa.miR.128.3p
KIRP	hsa.miR.128.3p
KIRP	hsa.miR.128.3p
KIRP	hsa.miR.128.3p
KIRP	hsa.miR.128.3p
KIRP	hsa.miR.128.3p
KIRP	hsa.miR.128.3p
KIRP	hsa.miR.128.3p
KIRP	hsa.miR.128.3p
KIRP	hsa.miR.128.3p
KIRP	hsa.miR.128.3p
KIRP	hsa.miR.128.3p
KIRP	hsa.miR.128.3p
KIRP	hsa.miR.128.3p
KIRP	hsa.miR.128.3p
KIRP	hsa.miR.128.3p
KIRP	hsa.miR.128.3p
KIRP	hsa.miR.128.3p
KIRP	hsa.miR.128.3p
KIRP	hsa.miR.128.3p
KIRP	hsa.miR.128.3p
KIRP	hsa.miR.128.3p
KIRP	hsa.miR.128.3p
KIRP	hsa.miR.128.3p
KIRP	hsa.miR.128.3p
KIRP	hsa.miR.128.3p
KIRP	hsa.miR.128.3p
KIRP	hsa.miR.128.3p
KIRP	hsa.miR.128.3p
KIRP	hsa.miR.128.3p
KIRP	hsa.miR.128.3p
KIRP	hsa.miR.128.3p
KIRP	hsa.miR.128.3p
KIRP	hsa.miR.128.3p
KIRP	hsa.miR.128.3p
KIRP	hsa.miR.128.3p
KIRP	hsa.miR.128.3p
KIRP	hsa.miR.128.3p
KIRP	hsa.miR.128.3p
KIRP	hsa.miR.128.3p
KIRP	hsa.miR.128.3p
KIRP	hsa.miR.128.3p
KIRP	hsa.miR.128.3p
KIRP	hsa.miR.128.3p
KIRP	hsa.miR.128.3p
KIRP	hsa.miR.128.3p
KIRP	hsa.miR.128.3p
KIRP	hsa.miR.128.3p
KIRP	hsa.miR.128.3p
KIRP	hsa.miR.128.3p
KIRP	hsa.miR.128.3p
KIRP	hsa.miR.128.3p
KIRP	hsa.miR.128.3p
KIRP	hsa.miR.128.3p
KIRP	hsa.miR.128.3p
KIRP	hsa.miR.128.3p
KIRP	hsa.miR.128.3p
KIRP	hsa.miR.128.3p
KIRP	hsa.miR.128.3p
KIRP	hsa.miR.128.3p
KIRP	hsa.miR.128.3p
KIRP	hsa.miR.128.3p
KIRP	hsa.miR.128.3p
KIRP	hsa.miR.128.3p
KIRP	hsa.miR.128.3p
KIRP	hsa.miR.128.3p
KIRP	hsa.miR.128.3p
KIRP	hsa.miR.128.3p
KIRP	hsa.miR.128.3p
KIRP	hsa.miR.128.3p
KIRP	hsa.miR.128.3p
KIRP	hsa.miR.128.3p
KIRP	hsa.miR.128.3p
KIRP	hsa.miR.128.3p
KIRP	hsa.miR.128.3p
KIRP	hsa.miR.128.3p
KIRP	hsa.miR.128.3p
KIRP	hsa.miR.128.3p
KIRP	hsa.miR.128.3p
KIRP	hsa.miR.128.3p
KIRP	hsa.miR.128.3p
KIRP	hsa.miR.128.3p
KIRP	hsa.miR.128.3p
KIRP	hsa.miR.128.3p
KIRP	hsa.miR.128.3p
KIRP	hsa.miR.128.3p
KIRP	hsa.miR.128.3p
KIRP	hsa.miR.128.3p
KIRP	hsa.miR.128.3p
KIRP	hsa.miR.128.3p
KIRP	hsa.miR.128.3p
KIRP	hsa.miR.128.3p
KIRP	hsa.miR.128.3p
KIRP	hsa.miR.128.3p
KIRP	hsa.miR.128.3p
KIRP	hsa.miR.128.3p
KIRP	hsa.miR.128.3p
KIRP	hsa.miR.128.3p
KIRP	hsa.miR.128.3p
KIRP	hsa.miR.128.3p
KIRP	hsa.miR.128.3p
KIRP	hsa.miR.128.3p
KIRP	hsa.miR.128.3p
KIRP	hsa.miR.128.3p
KIRP	hsa.miR.128.3p
KIRP	hsa.miR.128.3p
KIRP	hsa.miR.128.3p
KIRP	hsa.miR.128.3p
KIRP	hsa.miR.128.3p
KIRP	hsa.miR.128.3p
KIRP	hsa.miR.128.3p
KIRP	hsa.miR.128.3p
KIRP	hsa.miR.128.3p
KIRP	hsa.miR.128.3p
KIRP	hsa.miR.128.3p
KIRP	hsa.miR.128.3p
KIRP	hsa.miR.128.3p
KIRP	hsa.miR.128.3p
KIRP	hsa.miR.128.3p
KIRP	hsa.miR.128.3p
KIRP	hsa.miR.128.3p
KIRP	hsa.miR.128.3p
KIRP	hsa.miR.128.3p
KIRP	hsa.miR.128.3p
KIRP	hsa.miR.128.3p
KIRP	hsa.miR.128.3p
KIRP	hsa.miR.128.3p
KIRP	hsa.miR.128.3p
KIRP	hsa.miR.128.3p
KIRP	hsa.miR.128.3p
KIRP	hsa.miR.128.3p
KIRP	hsa.miR.128.3p
KIRP	hsa.miR.128.3p
KIRP	hsa.miR.128.3p
KIRP	hsa.miR.128.3p
KIRP	hsa.miR.128.3p
KIRP	hsa.miR.128.3p
KIRP	hsa.miR.128.3p
KIRP	hsa.miR.128.3p
KIRP	hsa.miR.128.3p
KIRP	hsa.miR.128.3p
KIRP	hsa.miR.128.3p
KIRP	hsa.miR.128.3p
KIRP	hsa.miR.128.3p
KIRP	hsa.miR.128.3p
KIRP	hsa.miR.128.3p
KIRP	hsa.miR.128.3p
KIRP	hsa.miR.128.3p
KIRP	hsa.miR.128.3p
KIRP	hsa.miR.128.3p
KIRP	hsa.miR.128.3p
KIRP	hsa.miR.128.3p
KIRP	hsa.miR.128.3p
KIRP	hsa.miR.128.3p
KIRP	hsa.miR.128.3p
KIRP	hsa.miR.128.3p
KIRP	hsa.miR.128.3p
KIRP	hsa.miR.128.3p
KIRP	hsa.miR.128.3p
KIRP	hsa.miR.128.3p
KIRP	hsa.miR.128.3p
KIRP	hsa.miR.128.3p
KIRP	hsa.miR.128.3p
KIRP	hsa.miR.128.3p
KIRP	hsa.miR.128.3p
KIRP	hsa.miR.128.3p
KIRP	hsa.miR.128.3p
KIRP	hsa.miR.128.3p
KIRP	hsa.miR.128.3p
KIRP	hsa.miR.128.3p
KIRP	hsa.miR.128.3p
KIRP	hsa.miR.128.3p
KIRP	hsa.miR.128.3p
KIRP	hsa.miR.128.3p
KIRP	hsa.miR.128.3p
KIRP	hsa.miR.128.3p
KIRP	hsa.miR.128.3p
KIRP	hsa.miR.128.3p
KIRP	hsa.miR.128.3p
KIRP	hsa.miR.128.3p
KIRP	hsa.miR.128.3p
KIRP	hsa.miR.128.3p
KIRP	hsa.miR.128.3p
KIRP	hsa.miR.128.3p
KIRP	hsa.miR.128.3p
KIRP	hsa.miR.128.3p
KIRP	hsa.miR.128.3p
KIRP	hsa.miR.128.3p
KIRP	hsa.miR.128.3p
KIRP	hsa.miR.128.3p
KIRP	hsa.miR.128.3p
KIRP	hsa.miR.128.3p
KIRP	hsa.miR.128.3p
KIRP	hsa.miR.128.3p
KIRP	hsa.miR.128.3p
KIRP	hsa.miR.128.3p
KIRP	hsa.miR.128.3p
KIRP	hsa.miR.128.3p
KIRP	hsa.miR.128.3p
KIRP	hsa.miR.128.3p
KIRP	hsa.miR.128.3p
KIRP	hsa.miR.128.3p
KIRP	hsa.miR.128.3p
KIRP	hsa.miR.128.3p
KIRP	hsa.miR.128.3p
KIRP	hsa.miR.128.3p
KIRP	hsa.miR.128.3p
KIRP	hsa.miR.128.3p
KIRP	hsa.miR.128.3p
KIRP	hsa.miR.128.3p
KIRP	hsa.miR.128.3p
KIRP	hsa.miR.128.3p
KIRP	hsa.miR.128.3p
KIRP	hsa.miR.128.3p
KIRP	hsa.miR.128.3p
KIRP	hsa.miR.128.3p
KIRP	hsa.miR.128.3p
KIRP	hsa.miR.128.3p
KIRP	hsa.miR.128.3p
KIRP	hsa.miR.128.3p
KIRP	hsa.miR.128.3p
KIRP	hsa.miR.128.3p
KIRP	hsa.miR.128.3p
KIRP	hsa.miR.128.3p
KIRP	hsa.miR.128.3p
KIRP	hsa.miR.128.3p
KIRP	hsa.miR.128.3p
KIRP	hsa.miR.128.3p
KIRP	hsa.miR.128.3p
KIRP	hsa.miR.128.3p
KIRP	hsa.miR.128.3p
KIRP	hsa.miR.128.3p
KIRP	hsa.miR.128.3p
KIRP	hsa.miR.128.3p
KIRP	hsa.miR.128.3p
KIRP	hsa.miR.128.3p
KIRP	hsa.miR.128.3p
KIRP	hsa.miR.128.3p
KIRP	hsa.miR.128.3p
KIRP	hsa.miR.128.3p
KIRP	hsa.miR.128.3p
KIRP	hsa.miR.128.3p
KIRP	hsa.miR.128.3p
KIRP	hsa.miR.128.3p
KIRP	hsa.miR.128.3p
KIRP	hsa.miR.128.3p
KIRP	hsa.miR.128.3p
KIRP	hsa.miR.128.3p
KIRP	hsa.miR.128.3p
KIRP	hsa.miR.128.3p
KIRP	hsa.miR.128.3p
KIRP	hsa.miR.128.3p
KIRP	hsa.miR.128.3p
KIRP	hsa.miR.128.3p
KIRP	hsa.miR.128.3p
KIRP	hsa.miR.128.3p
KIRP	hsa.miR.128.3p
KIRP	hsa.miR.128.3p
KIRP	hsa.miR.128.3p
KIRP	hsa.miR.128.3p
KIRP	hsa.miR.128.3p
KIRP	hsa.miR.128.3p
KIRP	hsa.miR.128.3p
KIRP	hsa.miR.128.3p
KIRP	hsa.miR.128.3p
KIRP	hsa.miR.128.3p
KIRP	hsa.miR.128.3p
KIRP	hsa.miR.128.3p
KIRP	hsa.miR.128.3p
KIRP	hsa.miR.128.3p
KIRP	hsa.miR.128.3p
KIRP	hsa.miR.128.3p
KIRP	hsa.miR.128.3p
KIRP	hsa.miR.128.3p
KIRP	hsa.miR.128.3p
KIRP	hsa.miR.128.3p
KIRP	hsa.miR.128.3p
KIRP	hsa.miR.128.3p
KIRP	hsa.miR.128.3p
KIRP	hsa.miR.128.3p
KIRP	hsa.miR.128.3p
KIRP	hsa.miR.128.3p
KIRP	hsa.miR.128.3p
KIRP	hsa.miR.128.3p
KIRP	hsa.miR.128.3p
KIRP	hsa.miR.128.3p
KIRP	hsa.miR.128.3p
KIRP	hsa.miR.128.3p
KIRP	hsa.miR.128.3p
KIRP	hsa.miR.128.3p
KIRP	hsa.miR.128.3p
KIRP	hsa.miR.128.3p
KIRP	hsa.miR.128.3p
KIRP	hsa.miR.128.3p
KIRP	hsa.miR.128.3p
KIRP	hsa.miR.128.3p
KIRP	hsa.miR.128.3p
KIRP	hsa.miR.128.3p
KIRP	hsa.miR.128.3p
KIRP	hsa.miR.128.3p
KIRP	hsa.miR.128.3p
KIRP	hsa.miR.128.3p
KIRP	hsa.miR.128.3p
KIRP	hsa.miR.128.3p
KIRP	hsa.miR.128.3p
KIRP	hsa.miR.128.3p
KIRP	hsa.miR.128.3p
KIRP	hsa.miR.128.3p
KIRP	hsa.miR.128.3p
KIRP	hsa.miR.128.3p
KIRP	hsa.miR.128.3p
KIRP	hsa.miR.128.3p
KIRP	hsa.miR.128.3p
KIRP	hsa.miR.128.3p
KIRP	hsa.miR.128.3p
KIRP	hsa.miR.128.3p
KIRP	hsa.miR.128.3p
KIRP	hsa.miR.128.3p
KIRP	hsa.miR.128.3p
KIRP	hsa.miR.128.3p
KIRP	hsa.miR.128.3p
KIRP	hsa.miR.128.3p
KIRP	hsa.miR.128.3p
KIRP	hsa.miR.128.3p
KIRP	hsa.miR.128.3p
KIRP	hsa.miR.128.3p
KIRP	hsa.miR.128.3p
KIRP	hsa.miR.128.3p
KIRP	hsa.miR.128.3p
KIRP	hsa.miR.128.3p
KIRP	hsa.miR.128.3p
KIRP	hsa.miR.128.3p
KIRP	hsa.miR.128.3p
KIRP	hsa.miR.128.3p
KIRP	hsa.miR.128.3p
KIRP	hsa.miR.128.3p
KIRP	hsa.miR.128.3p
KIRP	hsa.miR.128.3p
KIRP	hsa.miR.128.3p
KIRP	hsa.miR.128.3p
KIRP	hsa.miR.128.3p
KIRP	hsa.miR.128.3p
KIRP	hsa.miR.128.3p
KIRP	hsa.miR.128.3p
KIRP	hsa.miR.128.3p
KIRP	hsa.miR.128.3p
KIRP	hsa.miR.128.3p
KIRP	hsa.miR.128.3p
KIRP	hsa.miR.128.3p
KIRP	hsa.miR.128.3p
KIRP	hsa.miR.128.3p
KIRP	hsa.miR.128.3p
KIRP	hsa.miR.128.3p
KIRP	hsa.miR.128.3p
KIRP	hsa.miR.128.3p
KIRP	hsa.miR.128.3p
KIRP	hsa.miR.128.3p
KIRP	hsa.miR.128.3p
KIRP	hsa.miR.128.3p
KIRP	hsa.miR.128.3p
KIRP	hsa.miR.128.3p
KIRP	hsa.miR.128.3p
KIRP	hsa.miR.128.3p
KIRP	hsa.miR.128.3p
KIRP	hsa.miR.128.3p
KIRP	hsa.miR.128.3p
KIRP	hsa.miR.128.3p
KIRP	hsa.miR.128.3p
KIRP	hsa.miR.128.3p
KIRP	hsa.miR.128.3p
KIRP	hsa.miR.128.3p
KIRP	hsa.miR.128.3p
KIRP	hsa.miR.128.3p
KIRP	hsa.miR.128.3p
KIRP	hsa.miR.128.3p
KIRP	hsa.miR.128.3p
KIRP	hsa.miR.128.3p
KIRP	hsa.miR.128.3p
KIRP	hsa.miR.128.3p
KIRP	hsa.miR.128.3p
KIRP	hsa.miR.128.3p
KIRP	hsa.miR.128.3p
KIRP	hsa.miR.128.3p
KIRP	hsa.miR.128.3p
KIRP	hsa.miR.128.3p
KIRP	hsa.miR.128.3p
KIRP	hsa.miR.128.3p
KIRP	hsa.miR.128.3p
KIRP	hsa.miR.128.3p
KIRP	hsa.miR.128.3p
KIRP	hsa.miR.128.3p
KIRP	hsa.miR.128.3p
KIRP	hsa.miR.128.3p
KIRP	hsa.miR.128.3p
KIRP	hsa.miR.128.3p
KIRP	hsa.miR.128.3p
KIRP	hsa.miR.128.3p
KIRP	hsa.miR.128.3p
KIRP	hsa.miR.128.3p
KIRP	hsa.miR.128.3p
KIRP	hsa.miR.128.3p
KIRP	hsa.miR.128.3p
KIRP	hsa.miR.128.3p
KIRP	hsa.miR.128.3p
KIRP	hsa.miR.128.3p
KIRP	hsa.miR.128.3p
KIRP	hsa.miR.128.3p
KIRP	hsa.miR.128.3p
KIRP	hsa.miR.128.3p
KIRP	hsa.miR.128.3p
KIRP	hsa.miR.128.3p
KIRP	hsa.miR.128.3p
KIRP	hsa.miR.128.3p
KIRP	hsa.miR.128.3p
KIRP	hsa.miR.128.3p
KIRP	hsa.miR.128.3p
KIRP	hsa.miR.128.3p
KIRP	hsa.miR.128.3p
KIRP	hsa.miR.128.3p
KIRP	hsa.miR.128.3p
KIRP	hsa.miR.128.3p
KIRP	hsa.miR.128.3p
KIRP	hsa.miR.128.3p
KIRP	hsa.miR.128.3p
KIRP	hsa.miR.128.3p
KIRP	hsa.miR.128.3p
KIRP	hsa.miR.128.3p
KIRP	hsa.miR.128.3p
KIRP	hsa.miR.128.3p
KIRP	hsa.miR.128.3p
KIRP	hsa.miR.128.3p
KIRP	hsa.miR.128.3p
KIRP	hsa.miR.128.3p
KIRP	hsa.miR.128.3p
KIRP	hsa.miR.128.3p
KIRP	hsa.miR.128.3p
KIRP	hsa.miR.128.3p
KIRP	hsa.miR.128.3p
KIRP	hsa.miR.128.3p
KIRP	hsa.miR.128.3p
KIRP	hsa.miR.128.3p
KIRP	hsa.miR.128.3p
KIRP	hsa.miR.128.3p
KIRP	hsa.miR.128.3p
KIRP	hsa.miR.128.3p
KIRP	hsa.miR.128.3p
KIRP	hsa.miR.128.3p
KIRP	hsa.miR.128.3p
KIRP	hsa.miR.128.3p
KIRP	hsa.miR.128.3p
KIRP	hsa.miR.128.3p
KIRP	hsa.miR.128.3p
KIRP	hsa.miR.128.3p
KIRP	hsa.miR.128.3p
KIRP	hsa.miR.128.3p
KIRP	hsa.miR.128.3p
KIRP	hsa.miR.128.3p
KIRP	hsa.miR.128.3p
KIRP	hsa.miR.128.3p
KIRP	hsa.miR.128.3p
KIRP	hsa.miR.128.3p
KIRP	hsa.miR.128.3p
KIRP	hsa.miR.128.3p
KIRP	hsa.miR.128.3p
KIRP	hsa.miR.128.3p
KIRP	hsa.miR.128.3p
KIRP	hsa.miR.128.3p
KIRP	hsa.miR.128.3p
KIRP	hsa.miR.128.3p
KIRP	hsa.miR.128.3p
KIRP	hsa.miR.128.3p
KIRP	hsa.miR.128.3p
KIRP	hsa.miR.128.3p
KIRP	hsa.miR.128.3p
KIRP	hsa.miR.128.3p
KIRP	hsa.miR.128.3p
KIRP	hsa.miR.128.3p
KIRP	hsa.miR.128.3p
KIRP	hsa.miR.128.3p
KIRP	hsa.miR.128.3p
KIRP	hsa.miR.128.3p
KIRP	hsa.miR.128.3p
KIRP	hsa.miR.128.3p
KIRP	hsa.miR.128.3p
KIRP	hsa.miR.128.3p
KIRP	hsa.miR.128.3p
KIRP	hsa.miR.128.3p
KIRP	hsa.miR.128.3p
KIRP	hsa.miR.128.3p
KIRP	hsa.miR.128.3p
KIRP	hsa.miR.128.3p
KIRP	hsa.miR.128.3p
KIRP	hsa.miR.128.3p
KIRP	hsa.miR.128.3p
KIRP	hsa.miR.128.3p
KIRP	hsa.miR.128.3p
KIRP	hsa.miR.128.3p
KIRP	hsa.miR.128.3p
KIRP	hsa.miR.128.3p
KIRP	hsa.miR.128.3p
KIRP	hsa.miR.128.3p
KIRP	hsa.miR.128.3p
KIRP	hsa.miR.128.3p
KIRP	hsa.miR.128.3p
KIRP	hsa.miR.128.3p
KIRP	hsa.miR.128.3p
KIRP	hsa.miR.128.3p
KIRP	hsa.miR.128.3p
KIRP	hsa.miR.128.3p
KIRP	hsa.miR.128.3p
KIRP	hsa.miR.128.3p
KIRP	hsa.miR.128.3p
KIRP	hsa.miR.128.3p
KIRP	hsa.miR.128.3p
KIRP	hsa.miR.128.3p
KIRP	hsa.miR.128.3p
KIRP	hsa.miR.128.3p
KIRP	hsa.miR.128.3p
KIRP	hsa.miR.128.3p
KIRP	hsa.miR.128.3p
KIRP	hsa.miR.128.3p
KIRP	hsa.miR.128.3p
KIRP	hsa.miR.128.3p
KIRP	hsa.miR.128.3p
KIRP	hsa.miR.128.3p
KIRP	hsa.miR.128.3p
KIRP	hsa.miR.128.3p
KIRP	hsa.miR.128.3p
KIRP	hsa.miR.128.3p
KIRP	hsa.miR.128.3p
KIRP	hsa.miR.128.3p
KIRP	hsa.miR.128.3p
KIRP	hsa.miR.128.3p
KIRP	hsa.miR.128.3p
KIRP	hsa.miR.128.3p
KIRP	hsa.miR.128.3p
KIRP	hsa.miR.128.3p
KIRP	hsa.miR.128.3p
KIRP	hsa.miR.128.3p
KIRP	hsa.miR.128.3p
KIRP	hsa.miR.128.3p
KIRP	hsa.miR.128.3p
KIRP	hsa.miR.128.3p
KIRP	hsa.miR.128.3p
KIRP	hsa.miR.128.3p
KIRP	hsa.miR.128.3p
KIRP	hsa.miR.128.3p
KIRP	hsa.miR.128.3p
KIRP	hsa.miR.128.3p
KIRP	hsa.miR.128.3p
KIRP	hsa.miR.128.3p
KIRP	hsa.miR.128.3p
KIRP	hsa.miR.128.3p
KIRP	hsa.miR.128.3p
KIRP	hsa.miR.128.3p
KIRP	hsa.miR.128.3p
KIRP	hsa.miR.128.3p
KIRP	hsa.miR.128.3p
KIRP	hsa.miR.128.3p
KIRP	hsa.miR.128.3p
KIRP	hsa.miR.128.3p
KIRP	hsa.miR.128.3p
KIRP	hsa.miR.128.3p
KIRP	hsa.miR.128.3p
KIRP	hsa.miR.128.3p
KIRP	hsa.miR.128.3p
KIRP	hsa.miR.128.3p
KIRP	hsa.miR.128.3p
KIRP	hsa.miR.128.3p
KIRP	hsa.miR.128.3p
KIRP	hsa.miR.128.3p
KIRP	hsa.miR.128.3p
KIRP	hsa.miR.128.3p
KIRP	hsa.miR.128.3p
KIRP	hsa.miR.128.3p
KIRP	hsa.miR.128.3p
KIRP	hsa.miR.128.3p
KIRP	hsa.miR.128.3p
KIRP	hsa.miR.128.3p
KIRP	hsa.miR.128.3p
KIRP	hsa.miR.128.3p
KIRP	hsa.miR.128.3p
KIRP	hsa.miR.128.3p
KIRP	hsa.miR.128.3p
KIRP	hsa.miR.128.3p
KIRP	hsa.miR.128.3p
KIRP	hsa.miR.128.3p
KIRP	hsa.miR.128.3p
KIRP	hsa.miR.128.3p
KIRP	hsa.miR.128.3p
KIRP	hsa.miR.128.3p
KIRP	hsa.miR.128.3p
KIRP	hsa.miR.128.3p
KIRP	hsa.miR.128.3p
KIRP	hsa.miR.128.3p
KIRP	hsa.miR.128.3p
KIRP	hsa.miR.128.3p
KIRP	hsa.miR.128.3p
KIRP	hsa.miR.128.3p
KIRP	hsa.miR.128.3p
KIRP	hsa.miR.128.3p
KIRP	hsa.miR.128.3p
KIRP	hsa.miR.128.3p
KIRP	hsa.miR.128.3p
KIRP	hsa.miR.128.3p
KIRP	hsa.miR.128.3p
KIRP	hsa.miR.128.3p
KIRP	hsa.miR.128.3p
KIRP	hsa.miR.128.3p
KIRP	hsa.miR.128.3p
KIRP	hsa.miR.128.3p
KIRP	hsa.miR.128.3p
KIRP	hsa.miR.128.3p
KIRP	hsa.miR.128.3p
KIRP	hsa.miR.128.3p
KIRP	hsa.miR.128.3p
KIRP	hsa.miR.128.3p
KIRP	hsa.miR.128.3p
KIRP	hsa.miR.128.3p
KIRP	hsa.miR.128.3p
KIRP	hsa.miR.128.3p
KIRP	hsa.miR.128.3p
KIRP	hsa.miR.128.3p
KIRP	hsa.miR.128.3p
KIRP	hsa.miR.128.3p
KIRP	hsa.miR.128.3p
KIRP	hsa.miR.128.3p
KIRP	hsa.miR.128.3p
KIRP	hsa.miR.128.3p
KIRP	hsa.miR.128.3p
KIRP	hsa.miR.128.3p
KIRP	hsa.miR.128.3p
KIRP	hsa.miR.128.3p
KIRP	hsa.miR.128.3p
KIRP	hsa.miR.128.3p
KIRP	hsa.miR.128.3p
KIRP	hsa.miR.128.3p
KIRP	hsa.miR.128.3p
KIRP	hsa.miR.128.3p
KIRP	hsa.miR.128.3p
KIRP	hsa.miR.128.3p
KIRP	hsa.miR.128.3p
KIRP	hsa.miR.128.3p
BLCA	hsa.miR.128.3p
BLCA	hsa.miR.128.3p
BLCA	hsa.miR.128.3p
BLCA	hsa.miR.128.3p
BLCA	hsa.miR.128.3p
BLCA	hsa.miR.128.3p
BLCA	hsa.miR.128.3p
BLCA	hsa.miR.128.3p
BLCA	hsa.miR.128.3p
BLCA	hsa.miR.128.3p
BLCA	hsa.miR.128.3p
BLCA	hsa.miR.128.3p
BLCA	hsa.miR.128.3p
BLCA	hsa.miR.128.3p
BLCA	hsa.miR.128.3p
BLCA	hsa.miR.128.3p
BLCA	hsa.miR.128.3p
BLCA	hsa.miR.128.3p
BLCA	hsa.miR.128.3p
BLCA	hsa.miR.128.3p
BLCA	hsa.miR.128.3p
BLCA	hsa.miR.128.3p
BLCA	hsa.miR.128.3p
BLCA	hsa.miR.128.3p
BLCA	hsa.miR.128.3p
BLCA	hsa.miR.128.3p
BLCA	hsa.miR.128.3p
BLCA	hsa.miR.128.3p
BLCA	hsa.miR.128.3p
BLCA	hsa.miR.128.3p
BLCA	hsa.miR.128.3p
BLCA	hsa.miR.128.3p
BLCA	hsa.miR.128.3p
BLCA	hsa.miR.128.3p
BLCA	hsa.miR.128.3p
BLCA	hsa.miR.128.3p
BLCA	hsa.miR.128.3p
BLCA	hsa.miR.128.3p
BLCA	hsa.miR.128.3p
BLCA	hsa.miR.128.3p
BLCA	hsa.miR.128.3p
BLCA	hsa.miR.128.3p
BLCA	hsa.miR.128.3p
BLCA	hsa.miR.128.3p
BLCA	hsa.miR.128.3p
BLCA	hsa.miR.128.3p
BLCA	hsa.miR.128.3p
BLCA	hsa.miR.128.3p
BLCA	hsa.miR.128.3p
BLCA	hsa.miR.128.3p
BLCA	hsa.miR.128.3p
BLCA	hsa.miR.128.3p
BLCA	hsa.miR.128.3p
BLCA	hsa.miR.128.3p
BLCA	hsa.miR.128.3p
BLCA	hsa.miR.128.3p
BLCA	hsa.miR.128.3p
BLCA	hsa.miR.128.3p
BLCA	hsa.miR.128.3p
BLCA	hsa.miR.128.3p
BLCA	hsa.miR.128.3p
BLCA	hsa.miR.128.3p
BLCA	hsa.miR.128.3p
BLCA	hsa.miR.128.3p
BLCA	hsa.miR.128.3p
BLCA	hsa.miR.128.3p
BLCA	hsa.miR.128.3p
BLCA	hsa.miR.128.3p
BLCA	hsa.miR.128.3p
BLCA	hsa.miR.128.3p
BLCA	hsa.miR.128.3p
BLCA	hsa.miR.128.3p
BLCA	hsa.miR.128.3p
BLCA	hsa.miR.128.3p
BLCA	hsa.miR.128.3p
BLCA	hsa.miR.128.3p
BLCA	hsa.miR.128.3p
BLCA	hsa.miR.128.3p
BLCA	hsa.miR.128.3p
BLCA	hsa.miR.128.3p
BLCA	hsa.miR.128.3p
BLCA	hsa.miR.128.3p
BLCA	hsa.miR.128.3p
BLCA	hsa.miR.128.3p
BLCA	hsa.miR.128.3p
BLCA	hsa.miR.128.3p
BLCA	hsa.miR.128.3p
BLCA	hsa.miR.128.3p
BLCA	hsa.miR.128.3p
BLCA	hsa.miR.128.3p
BLCA	hsa.miR.128.3p
BLCA	hsa.miR.128.3p
BLCA	hsa.miR.128.3p
BLCA	hsa.miR.128.3p
BLCA	hsa.miR.128.3p
BLCA	hsa.miR.128.3p
BLCA	hsa.miR.128.3p
BLCA	hsa.miR.128.3p
BLCA	hsa.miR.128.3p
BLCA	hsa.miR.128.3p
BLCA	hsa.miR.128.3p
BLCA	hsa.miR.128.3p
BLCA	hsa.miR.128.3p
BLCA	hsa.miR.128.3p
BLCA	hsa.miR.128.3p
BLCA	hsa.miR.128.3p
BLCA	hsa.miR.128.3p
BLCA	hsa.miR.128.3p
BLCA	hsa.miR.128.3p
BLCA	hsa.miR.128.3p
BLCA	hsa.miR.128.3p
BLCA	hsa.miR.128.3p
BLCA	hsa.miR.128.3p
BLCA	hsa.miR.128.3p
BLCA	hsa.miR.128.3p
BLCA	hsa.miR.128.3p
BLCA	hsa.miR.128.3p
BLCA	hsa.miR.128.3p
BLCA	hsa.miR.128.3p
BLCA	hsa.miR.128.3p
BLCA	hsa.miR.128.3p
BLCA	hsa.miR.128.3p
BLCA	hsa.miR.128.3p
BLCA	hsa.miR.128.3p
BLCA	hsa.miR.128.3p
BLCA	hsa.miR.128.3p
BLCA	hsa.miR.128.3p
BLCA	hsa.miR.128.3p
BLCA	hsa.miR.128.3p
BLCA	hsa.miR.128.3p
BLCA	hsa.miR.128.3p
BLCA	hsa.miR.128.3p
BLCA	hsa.miR.128.3p
BLCA	hsa.miR.128.3p
BLCA	hsa.miR.128.3p
BLCA	hsa.miR.128.3p
BLCA	hsa.miR.128.3p
BLCA	hsa.miR.128.3p
BLCA	hsa.miR.128.3p
BLCA	hsa.miR.128.3p
BLCA	hsa.miR.128.3p
BLCA	hsa.miR.128.3p
BLCA	hsa.miR.128.3p
BLCA	hsa.miR.128.3p
BLCA	hsa.miR.128.3p
BLCA	hsa.miR.128.3p
BLCA	hsa.miR.128.3p
BLCA	hsa.miR.128.3p
BLCA	hsa.miR.128.3p
BLCA	hsa.miR.128.3p
BLCA	hsa.miR.128.3p
BLCA	hsa.miR.128.3p
BLCA	hsa.miR.128.3p
BLCA	hsa.miR.128.3p
BLCA	hsa.miR.128.3p
BLCA	hsa.miR.128.3p
BLCA	hsa.miR.128.3p
BLCA	hsa.miR.128.3p
BLCA	hsa.miR.128.3p
BLCA	hsa.miR.128.3p
BLCA	hsa.miR.128.3p
BLCA	hsa.miR.128.3p
BLCA	hsa.miR.128.3p
BLCA	hsa.miR.128.3p
BLCA	hsa.miR.128.3p
BLCA	hsa.miR.128.3p
BLCA	hsa.miR.128.3p
BLCA	hsa.miR.128.3p
BLCA	hsa.miR.128.3p
BLCA	hsa.miR.128.3p
BLCA	hsa.miR.128.3p
BLCA	hsa.miR.128.3p
BLCA	hsa.miR.128.3p
BLCA	hsa.miR.128.3p
BLCA	hsa.miR.128.3p
BLCA	hsa.miR.128.3p
BLCA	hsa.miR.128.3p
BLCA	hsa.miR.128.3p
BLCA	hsa.miR.128.3p
BLCA	hsa.miR.128.3p
BLCA	hsa.miR.128.3p
BLCA	hsa.miR.128.3p
BLCA	hsa.miR.128.3p
BLCA	hsa.miR.128.3p
BLCA	hsa.miR.128.3p
BLCA	hsa.miR.128.3p
BLCA	hsa.miR.128.3p
BLCA	hsa.miR.128.3p
BLCA	hsa.miR.128.3p
BLCA	hsa.miR.128.3p
BLCA	hsa.miR.128.3p
BLCA	hsa.miR.128.3p
BLCA	hsa.miR.128.3p
BLCA	hsa.miR.128.3p
BLCA	hsa.miR.128.3p
BLCA	hsa.miR.128.3p
BLCA	hsa.miR.128.3p
BLCA	hsa.miR.128.3p
BLCA	hsa.miR.128.3p
BLCA	hsa.miR.128.3p
BLCA	hsa.miR.128.3p
BLCA	hsa.miR.128.3p
BLCA	hsa.miR.128.3p
BLCA	hsa.miR.128.3p
BLCA	hsa.miR.128.3p
BLCA	hsa.miR.128.3p
BLCA	hsa.miR.128.3p
BLCA	hsa.miR.128.3p
BLCA	hsa.miR.128.3p
BLCA	hsa.miR.128.3p
BLCA	hsa.miR.128.3p
BLCA	hsa.miR.128.3p
BLCA	hsa.miR.128.3p
BLCA	hsa.miR.128.3p
BLCA	hsa.miR.128.3p
BLCA	hsa.miR.128.3p
BLCA	hsa.miR.128.3p
BLCA	hsa.miR.128.3p
BLCA	hsa.miR.128.3p
BLCA	hsa.miR.128.3p
BLCA	hsa.miR.128.3p
BLCA	hsa.miR.128.3p
BLCA	hsa.miR.128.3p
BLCA	hsa.miR.128.3p
BLCA	hsa.miR.128.3p
BLCA	hsa.miR.128.3p
BLCA	hsa.miR.128.3p
BLCA	hsa.miR.128.3p
BLCA	hsa.miR.128.3p
BLCA	hsa.miR.128.3p
BLCA	hsa.miR.128.3p
BLCA	hsa.miR.128.3p
BLCA	hsa.miR.128.3p
BLCA	hsa.miR.128.3p
BLCA	hsa.miR.128.3p
BLCA	hsa.miR.128.3p
BLCA	hsa.miR.128.3p
BLCA	hsa.miR.128.3p
BLCA	hsa.miR.128.3p
BLCA	hsa.miR.128.3p
BLCA	hsa.miR.128.3p
BLCA	hsa.miR.128.3p
BLCA	hsa.miR.128.3p
BLCA	hsa.miR.128.3p
BLCA	hsa.miR.128.3p
BLCA	hsa.miR.128.3p
BLCA	hsa.miR.128.3p
BLCA	hsa.miR.128.3p
BLCA	hsa.miR.128.3p
BLCA	hsa.miR.128.3p
BLCA	hsa.miR.128.3p
BLCA	hsa.miR.128.3p
BLCA	hsa.miR.128.3p
BLCA	hsa.miR.128.3p
BLCA	hsa.miR.128.3p
BLCA	hsa.miR.128.3p
BLCA	hsa.miR.128.3p
BLCA	hsa.miR.128.3p
BLCA	hsa.miR.128.3p
BLCA	hsa.miR.128.3p
BLCA	hsa.miR.128.3p
BLCA	hsa.miR.128.3p
BLCA	hsa.miR.128.3p
BLCA	hsa.miR.128.3p
BLCA	hsa.miR.128.3p
BLCA	hsa.miR.128.3p
BLCA	hsa.miR.128.3p
BLCA	hsa.miR.128.3p
BLCA	hsa.miR.128.3p
BLCA	hsa.miR.128.3p
BLCA	hsa.miR.128.3p
BLCA	hsa.miR.128.3p
BLCA	hsa.miR.128.3p
BLCA	hsa.miR.128.3p
BLCA	hsa.miR.128.3p
BLCA	hsa.miR.128.3p
BLCA	hsa.miR.128.3p
BLCA	hsa.miR.128.3p
BLCA	hsa.miR.128.3p
BLCA	hsa.miR.128.3p
BLCA	hsa.miR.128.3p
BLCA	hsa.miR.128.3p
BLCA	hsa.miR.128.3p
BLCA	hsa.miR.128.3p
BLCA	hsa.miR.128.3p
BLCA	hsa.miR.128.3p
BLCA	hsa.miR.128.3p
BLCA	hsa.miR.128.3p
BLCA	hsa.miR.128.3p
BLCA	hsa.miR.128.3p
BLCA	hsa.miR.128.3p
BLCA	hsa.miR.128.3p
BLCA	hsa.miR.128.3p
BLCA	hsa.miR.128.3p
BLCA	hsa.miR.128.3p
BLCA	hsa.miR.128.3p
BLCA	hsa.miR.128.3p
BLCA	hsa.miR.128.3p
BLCA	hsa.miR.128.3p
BLCA	hsa.miR.128.3p
BLCA	hsa.miR.128.3p
BLCA	hsa.miR.128.3p
BLCA	hsa.miR.128.3p
BLCA	hsa.miR.128.3p
BLCA	hsa.miR.128.3p
BLCA	hsa.miR.128.3p
BLCA	hsa.miR.128.3p
BLCA	hsa.miR.128.3p
BLCA	hsa.miR.128.3p
BLCA	hsa.miR.128.3p
BLCA	hsa.miR.128.3p
BLCA	hsa.miR.128.3p
BLCA	hsa.miR.128.3p
BLCA	hsa.miR.128.3p
BLCA	hsa.miR.128.3p
BLCA	hsa.miR.128.3p
BLCA	hsa.miR.128.3p
BLCA	hsa.miR.128.3p
BLCA	hsa.miR.128.3p
BLCA	hsa.miR.128.3p
BLCA	hsa.miR.128.3p
BLCA	hsa.miR.128.3p
BLCA	hsa.miR.128.3p
BLCA	hsa.miR.128.3p
BLCA	hsa.miR.128.3p
BLCA	hsa.miR.128.3p
BLCA	hsa.miR.128.3p
BLCA	hsa.miR.128.3p
BLCA	hsa.miR.128.3p
BLCA	hsa.miR.128.3p
BLCA	hsa.miR.128.3p
BLCA	hsa.miR.128.3p
BLCA	hsa.miR.128.3p
BLCA	hsa.miR.128.3p
BLCA	hsa.miR.128.3p
BLCA	hsa.miR.128.3p
BLCA	hsa.miR.128.3p
BLCA	hsa.miR.128.3p
BLCA	hsa.miR.128.3p
BLCA	hsa.miR.128.3p
BLCA	hsa.miR.128.3p
BLCA	hsa.miR.128.3p
BLCA	hsa.miR.128.3p
[truncated: 8,523 more rows]

## Sheet: Gynecologic_cancer
cancer	miRNA
BRCA	hsa.let.7b.5p
UCEC	hsa.let.7b.5p
UCEC	hsa.let.7d.3p
UCEC	hsa.let.7g.5p
BRCA	hsa.let.7g.5p
BRCA	hsa.miR.100.5p
BRCA	hsa.miR.106b.3p
BRCA	hsa.miR.125b.5p
BRCA	hsa.miR.126.3p
CESC	hsa.miR.128.3p
BRCA	hsa.miR.130a.3p
BRCA	hsa.miR.139.5p
BRCA	hsa.miR.143.5p
BRCA	hsa.miR.145.3p
BRCA	hsa.miR.145.5p
BRCA	hsa.miR.152.3p
BRCA	hsa.miR.16.5p
UCEC	hsa.miR.16.5p
BRCA	hsa.miR.196b.5p
BRCA	hsa.miR.199b.5p
BRCA	hsa.miR.214.5p
BRCA	hsa.miR.23a.3p
BRCA	hsa.miR.24.3p
BRCA	hsa.miR.26a.5p
CESC	hsa.miR.26a.5p
BRCA	hsa.miR.26b.5p
BRCA	hsa.miR.28.5p
BRCA	hsa.miR.30b.5p
BRCA	hsa.miR.328.3p
OV	hsa.miR.331.3p
BRCA	hsa.miR.331.3p
BRCA	hsa.miR.345.5p
BRCA	hsa.miR.3607.3p
OV	hsa.miR.3653.3p
CESC	hsa.miR.374a.3p
CESC	hsa.miR.378a.3p
BRCA	hsa.miR.425.5p
BRCA	hsa.miR.452.5p
CESC	hsa.miR.452.5p
CESC	hsa.miR.502.3p
BRCA	hsa.miR.744.3p
BRCA	hsa.miR.769.5p
UCEC	hsa.miR.9.5p
UCEC	hsa.miR.98.5p
OV	hsa.miR.99b.3p
OV	hsa.miR.99b.5p

## Sheet: Gastrointestinal cancer
cancer	miRNA
COAD	hsa.let.7g.5p
READ	hsa.let.7g.5p
COAD	hsa.miR.106b.5p
READ	hsa.miR.1247.3p
READ	hsa.miR.1247.5p
READ	hsa.miR.126.3p
READ	hsa.miR.130a.3p
LIHC	hsa.miR.139.3p
LIHC	hsa.miR.139.5p
STAD	hsa.miR.144.5p
LIHC	hsa.miR.145.3p
LIHC	hsa.miR.145.5p
LIHC	hsa.miR.152.3p
COAD	hsa.miR.16.5p
READ	hsa.miR.16.5p
READ	hsa.miR.17.5p
COAD	hsa.miR.191.5p
STAD	hsa.miR.194.5p
COAD	hsa.miR.196b.5p
READ	hsa.miR.199b.5p
COAD	hsa.miR.203b.3p
READ	hsa.miR.20a.5p
COAD	hsa.miR.21.3p
STAD	hsa.miR.223.3p
READ	hsa.miR.24.1.5p
COAD	hsa.miR.25.3p
READ	hsa.miR.26a.5p
READ	hsa.miR.26b.5p
STAD	hsa.miR.27a.5p
COAD	hsa.miR.3074.5p
COAD	hsa.miR.30b.5p
READ	hsa.miR.30c.5p
COAD	hsa.miR.335.3p
READ	hsa.miR.342.3p
COAD	hsa.miR.345.5p
LIHC	hsa.miR.3607.3p
COAD	hsa.miR.3653.3p
READ	hsa.miR.374a.3p
STAD	hsa.miR.374a.3p
LIHC	hsa.miR.375
STAD	hsa.miR.378a.3p
COAD	hsa.miR.425.5p
COAD	hsa.miR.452.5p
STAD	hsa.miR.486.5p
COAD	hsa.miR.501.3p
LIHC	hsa.miR.885.5p
COAD	hsa.miR.92a.1.5p
COAD	hsa.miR.98.5p

## Sheet: Thoracic_cancer
cancer	miRNA
LUSC	hsa.let.7g.5p
LUSC	hsa.let.7g.5p
LUSC	hsa.let.7g.5p
LUSC	hsa.let.7g.5p
LUSC	hsa.let.7g.5p
LUSC	hsa.let.7g.5p
LUSC	hsa.let.7g.5p
LUSC	hsa.let.7g.5p
LUSC	hsa.let.7g.5p
LUSC	hsa.let.7g.5p
LUSC	hsa.let.7g.5p
LUSC	hsa.let.7g.5p
LUSC	hsa.let.7g.5p
LUSC	hsa.let.7g.5p
LUSC	hsa.let.7g.5p
LUSC	hsa.let.7g.5p
LUSC	hsa.let.7g.5p
LUSC	hsa.let.7g.5p
LUSC	hsa.let.7g.5p
LUSC	hsa.let.7g.5p
LUSC	hsa.let.7g.5p
LUSC	hsa.let.7g.5p
LUSC	hsa.let.7g.5p
LUSC	hsa.let.7g.5p
LUSC	hsa.let.7g.5p
LUSC	hsa.let.7g.5p
LUSC	hsa.let.7g.5p
LUSC	hsa.let.7g.5p
LUSC	hsa.let.7g.5p
LUSC	hsa.let.7g.5p
LUSC	hsa.let.7g.5p
LUSC	hsa.let.7g.5p
LUSC	hsa.let.7g.5p
LUSC	hsa.let.7g.5p
LUSC	hsa.let.7g.5p
LUSC	hsa.let.7g.5p
LUSC	hsa.let.7g.5p
LUSC	hsa.let.7g.5p
LUSC	hsa.let.7g.5p
LUSC	hsa.let.7g.5p
LUSC	hsa.let.7g.5p
LUSC	hsa.let.7g.5p
LUSC	hsa.let.7g.5p
LUSC	hsa.let.7g.5p
LUSC	hsa.let.7g.5p
LUSC	hsa.let.7g.5p
LUSC	hsa.let.7g.5p
LUSC	hsa.let.7g.5p
LUSC	hsa.let.7g.5p
LUSC	hsa.let.7g.5p
LUSC	hsa.let.7g.5p
LUSC	hsa.let.7g.5p
LUSC	hsa.let.7g.5p
LUSC	hsa.let.7g.5p
LUSC	hsa.let.7g.5p
LUSC	hsa.let.7g.5p
LUSC	hsa.let.7g.5p
LUSC	hsa.let.7g.5p
LUSC	hsa.let.7g.5p
LUSC	hsa.let.7g.5p
LUSC	hsa.let.7g.5p
LUSC	hsa.let.7g.5p
LUSC	hsa.let.7g.5p
LUSC	hsa.let.7g.5p
LUSC	hsa.let.7g.5p
LUSC	hsa.let.7g.5p
LUSC	hsa.let.7g.5p
LUSC	hsa.let.7g.5p
LUSC	hsa.let.7g.5p
LUSC	hsa.let.7g.5p
LUSC	hsa.let.7g.5p
LUSC	hsa.let.7g.5p
LUSC	hsa.let.7g.5p
LUSC	hsa.let.7g.5p
LUSC	hsa.let.7g.5p
LUSC	hsa.let.7g.5p
LUSC	hsa.let.7g.5p
LUSC	hsa.let.7g.5p
LUSC	hsa.let.7g.5p
LUSC	hsa.let.7g.5p
LUSC	hsa.let.7g.5p
LUSC	hsa.let.7g.5p
LUSC	hsa.let.7g.5p
LUSC	hsa.let.7g.5p
LUSC	hsa.let.7g.5p
LUSC	hsa.let.7g.5p
LUSC	hsa.let.7g.5p
LUSC	hsa.let.7g.5p
LUSC	hsa.let.7g.5p
LUSC	hsa.let.7g.5p
LUSC	hsa.let.7g.5p
LUSC	hsa.let.7g.5p
LUSC	hsa.let.7g.5p
LUSC	hsa.let.7g.5p
LUSC	hsa.let.7g.5p
LUSC	hsa.let.7g.5p
LUSC	hsa.let.7g.5p
LUSC	hsa.let.7g.5p
LUSC	hsa.let.7g.5p
LUSC	hsa.let.7g.5p
LUSC	hsa.let.7g.5p
LUSC	hsa.let.7g.5p
LUSC	hsa.let.7g.5p
LUSC	hsa.let.7g.5p
LUSC	hsa.let.7g.5p
LUSC	hsa.let.7g.5p
LUSC	hsa.let.7g.5p
LUSC	hsa.let.7g.5p
LUSC	hsa.let.7g.5p
LUSC	hsa.let.7g.5p
LUSC	hsa.let.7g.5p
LUSC	hsa.let.7g.5p
LUSC	hsa.let.7g.5p
LUSC	hsa.let.7g.5p
LUSC	hsa.let.7g.5p
LUSC	hsa.let.7g.5p
LUSC	hsa.let.7g.5p
LUSC	hsa.let.7g.5p
LUSC	hsa.let.7g.5p
LUSC	hsa.let.7g.5p
LUSC	hsa.let.7g.5p
LUSC	hsa.let.7g.5p
LUSC	hsa.let.7g.5p
LUSC	hsa.let.7g.5p
LUSC	hsa.let.7g.5p
LUSC	hsa.let.7g.5p
LUSC	hsa.let.7g.5p
LUSC	hsa.let.7g.5p
LUSC	hsa.let.7g.5p
LUSC	hsa.let.7g.5p
LUSC	hsa.let.7g.5p
LUSC	hsa.let.7g.5p
LUSC	hsa.let.7g.5p
LUSC	hsa.let.7g.5p
LUSC	hsa.let.7g.5p
LUSC	hsa.let.7g.5p
LUSC	hsa.let.7g.5p
LUSC	hsa.let.7g.5p
LUSC	hsa.let.7g.5p
LUSC	hsa.let.7g.5p
LUSC	hsa.let.7g.5p
LUSC	hsa.let.7g.5p
LUSC	hsa.let.7g.5p
LUSC	hsa.let.7g.5p
LUSC	hsa.let.7g.5p
LUSC	hsa.let.7g.5p
LUSC	hsa.let.7g.5p
LUSC	hsa.let.7g.5p
LUSC	hsa.let.7g.5p
LUSC	hsa.let.7g.5p
LUSC	hsa.let.7g.5p
LUSC	hsa.let.7g.5p
LUSC	hsa.let.7g.5p
LUSC	hsa.let.7g.5p
LUSC	hsa.let.7g.5p
LUSC	hsa.let.7g.5p
LUSC	hsa.let.7g.5p
LUSC	hsa.let.7g.5p
LUSC	hsa.let.7g.5p
LUSC	hsa.let.7g.5p
LUSC	hsa.let.7g.5p
LUSC	hsa.let.7g.5p
LUSC	hsa.let.7g.5p
LUSC	hsa.let.7g.5p
LUSC	hsa.let.7g.5p
LUSC	hsa.let.7g.5p
LUSC	hsa.let.7g.5p
LUSC	hsa.let.7g.5p
LUSC	hsa.let.7g.5p
LUSC	hsa.let.7g.5p
LUSC	hsa.let.7g.5p
LUSC	hsa.let.7g.5p
LUSC	hsa.let.7g.5p
LUSC	hsa.let.7g.5p
LUSC	hsa.let.7g.5p
LUSC	hsa.let.7g.5p
LUSC	hsa.let.7g.5p
LUSC	hsa.let.7g.5p
LUSC	hsa.let.7g.5p
LUSC	hsa.let.7g.5p
LUSC	hsa.let.7g.5p
LUSC	hsa.let.7g.5p
LUSC	hsa.let.7g.5p
LUSC	hsa.let.7g.5p
LUSC	hsa.let.7g.5p
LUSC	hsa.let.7g.5p
LUSC	hsa.let.7g.5p
LUSC	hsa.let.7g.5p
LUSC	hsa.let.7g.5p
LUSC	hsa.let.7g.5p
LUSC	hsa.let.7g.5p
LUSC	hsa.let.7g.5p
LUSC	hsa.let.7g.5p
LUSC	hsa.let.7g.5p
LUSC	hsa.let.7g.5p
LUSC	hsa.let.7g.5p
LUSC	hsa.let.7g.5p
LUSC	hsa.let.7g.5p
LUSC	hsa.let.7g.5p
LUSC	hsa.let.7g.5p
LUSC	hsa.let.7g.5p
LUSC	hsa.let.7g.5p
LUSC	hsa.let.7g.5p
LUSC	hsa.let.7g.5p
LUSC	hsa.let.7g.5p
LUSC	hsa.let.7g.5p
LUSC	hsa.let.7g.5p
LUSC	hsa.let.7g.5p
LUSC	hsa.let.7g.5p
LUSC	hsa.let.7g.5p
LUSC	hsa.let.7g.5p
LUSC	hsa.let.7g.5p
LUSC	hsa.let.7g.5p
LUSC	hsa.let.7g.5p
LUSC	hsa.let.7g.5p
LUSC	hsa.let.7g.5p
LUSC	hsa.let.7g.5p
LUSC	hsa.let.7g.5p
LUSC	hsa.let.7g.5p
LUSC	hsa.let.7g.5p
LUSC	hsa.let.7g.5p
LUSC	hsa.let.7g.5p
LUSC	hsa.let.7g.5p
LUSC	hsa.let.7g.5p
LUSC	hsa.let.7g.5p
LUSC	hsa.let.7g.5p
LUSC	hsa.let.7g.5p
LUSC	hsa.let.7g.5p
LUSC	hsa.let.7g.5p
LUSC	hsa.let.7g.5p
LUSC	hsa.let.7g.5p
LUSC	hsa.let.7g.5p
LUSC	hsa.let.7g.5p
LUSC	hsa.let.7g.5p
LUSC	hsa.let.7g.5p
LUSC	hsa.let.7g.5p
LUSC	hsa.let.7g.5p
LUSC	hsa.let.7g.5p
LUSC	hsa.let.7g.5p
LUSC	hsa.let.7g.5p
LUSC	hsa.let.7g.5p
LUSC	hsa.let.7g.5p
LUSC	hsa.let.7g.5p
LUSC	hsa.let.7g.5p
LUSC	hsa.let.7g.5p
LUSC	hsa.let.7g.5p
LUSC	hsa.let.7g.5p
LUSC	hsa.let.7g.5p
LUSC	hsa.let.7g.5p
LUSC	hsa.let.7g.5p
LUSC	hsa.let.7g.5p
LUSC	hsa.let.7g.5p
LUSC	hsa.let.7g.5p
LUSC	hsa.let.7g.5p
LUSC	hsa.let.7g.5p
LUSC	hsa.let.7g.5p
LUSC	hsa.let.7g.5p
LUSC	hsa.let.7g.5p
LUSC	hsa.let.7g.5p
LUSC	hsa.let.7g.5p
LUSC	hsa.let.7g.5p
LUSC	hsa.let.7g.5p
LUSC	hsa.let.7g.5p
LUSC	hsa.let.7g.5p
LUSC	hsa.let.7g.5p
LUSC	hsa.let.7g.5p
LUSC	hsa.let.7g.5p
LUSC	hsa.let.7g.5p
LUSC	hsa.let.7g.5p
LUSC	hsa.let.7g.5p
LUSC	hsa.let.7g.5p
LUSC	hsa.let.7g.5p
LUSC	hsa.let.7g.5p
LUSC	hsa.let.7g.5p
LUSC	hsa.let.7g.5p
LUSC	hsa.let.7g.5p
LUSC	hsa.let.7g.5p
LUSC	hsa.let.7g.5p
LUSC	hsa.let.7g.5p
LUSC	hsa.let.7g.5p
LUSC	hsa.let.7g.5p
LUSC	hsa.let.7g.5p
LUSC	hsa.let.7g.5p
LUSC	hsa.let.7g.5p
LUSC	hsa.let.7g.5p
LUSC	hsa.let.7g.5p
LUSC	hsa.let.7g.5p
LUSC	hsa.let.7g.5p
LUSC	hsa.let.7g.5p
LUSC	hsa.let.7g.5p
LUSC	hsa.let.7g.5p
LUSC	hsa.let.7g.5p
LUSC	hsa.let.7g.5p
LUSC	hsa.let.7g.5p
LUSC	hsa.let.7g.5p
LUSC	hsa.let.7g.5p
LUSC	hsa.let.7g.5p
LUSC	hsa.let.7g.5p
LUSC	hsa.let.7g.5p
LUSC	hsa.let.7g.5p
LUSC	hsa.let.7g.5p
LUSC	hsa.let.7g.5p
LUSC	hsa.let.7g.5p
LUSC	hsa.let.7g.5p
LUSC	hsa.let.7g.5p
LUSC	hsa.let.7g.5p
LUSC	hsa.let.7g.5p
LUSC	hsa.let.7g.5p
LUSC	hsa.let.7g.5p
LUSC	hsa.let.7g.5p
LUSC	hsa.let.7g.5p
LUSC	hsa.let.7g.5p
LUSC	hsa.let.7g.5p
LUSC	hsa.let.7g.5p
LUSC	hsa.let.7g.5p
LUSC	hsa.let.7g.5p
LUSC	hsa.let.7g.5p
LUSC	hsa.let.7g.5p
LUSC	hsa.let.7g.5p
LUSC	hsa.let.7g.5p
LUSC	hsa.let.7g.5p
LUSC	hsa.let.7g.5p
LUSC	hsa.let.7g.5p
LUSC	hsa.let.7g.5p
LUSC	hsa.let.7g.5p
LUSC	hsa.let.7g.5p
LUSC	hsa.let.7g.5p
LUSC	hsa.let.7g.5p
LUSC	hsa.let.7g.5p
LUSC	hsa.let.7g.5p
LUSC	hsa.let.7g.5p
LUSC	hsa.let.7g.5p
LUSC	hsa.let.7g.5p
LUSC	hsa.let.7g.5p
LUSC	hsa.let.7g.5p
LUSC	hsa.let.7g.5p
LUSC	hsa.let.7g.5p
LUSC	hsa.let.7g.5p
LUSC	hsa.let.7g.5p
LUSC	hsa.let.7g.5p
LUSC	hsa.let.7g.5p
LUAD	hsa.let.7g.5p
LUAD	hsa.let.7g.5p
LUAD	hsa.let.7g.5p
LUAD	hsa.let.7g.5p
LUAD	hsa.let.7g.5p
LUAD	hsa.let.7g.5p
LUAD	hsa.let.7g.5p
LUAD	hsa.let.7g.5p
LUAD	hsa.let.7g.5p
LUAD	hsa.let.7g.5p
LUAD	hsa.let.7g.5p
LUAD	hsa.let.7g.5p
LUAD	hsa.let.7g.5p
LUAD	hsa.let.7g.5p
LUAD	hsa.let.7g.5p
LUAD	hsa.let.7g.5p
LUAD	hsa.let.7g.5p
LUAD	hsa.let.7g.5p
LUAD	hsa.let.7g.5p
LUAD	hsa.let.7g.5p
LUAD	hsa.let.7g.5p
LUAD	hsa.let.7g.5p
LUAD	hsa.let.7g.5p
LUAD	hsa.let.7g.5p
LUAD	hsa.let.7g.5p
LUAD	hsa.let.7g.5p
LUAD	hsa.let.7g.5p
LUAD	hsa.let.7g.5p
LUAD	hsa.let.7g.5p
LUAD	hsa.let.7g.5p
LUAD	hsa.let.7g.5p
LUAD	hsa.let.7g.5p
LUAD	hsa.let.7g.5p
LUAD	hsa.let.7g.5p
LUAD	hsa.let.7g.5p
LUAD	hsa.let.7g.5p
LUAD	hsa.let.7g.5p
LUAD	hsa.let.7g.5p
LUAD	hsa.let.7g.5p
LUAD	hsa.let.7g.5p
LUAD	hsa.let.7g.5p
LUAD	hsa.let.7g.5p
LUAD	hsa.let.7g.5p
LUAD	hsa.let.7g.5p
LUAD	hsa.let.7g.5p
LUAD	hsa.let.7g.5p
LUAD	hsa.let.7g.5p
LUAD	hsa.let.7g.5p
LUAD	hsa.let.7g.5p
LUAD	hsa.let.7g.5p
LUAD	hsa.let.7g.5p
LUAD	hsa.let.7g.5p
LUAD	hsa.let.7g.5p
LUAD	hsa.let.7g.5p
LUAD	hsa.let.7g.5p
LUAD	hsa.let.7g.5p
LUAD	hsa.let.7g.5p
LUAD	hsa.let.7g.5p
LUAD	hsa.let.7g.5p
LUAD	hsa.let.7g.5p
LUAD	hsa.let.7g.5p
LUAD	hsa.let.7g.5p
LUAD	hsa.let.7g.5p
LUAD	hsa.let.7g.5p
LUAD	hsa.let.7g.5p
LUAD	hsa.let.7g.5p
LUAD	hsa.let.7g.5p
LUAD	hsa.let.7g.5p
LUAD	hsa.let.7g.5p
LUAD	hsa.let.7g.5p
LUAD	hsa.let.7g.5p
LUAD	hsa.let.7g.5p
LUAD	hsa.let.7g.5p
LUAD	hsa.let.7g.5p
LUAD	hsa.let.7g.5p
LUAD	hsa.let.7g.5p
LUAD	hsa.let.7g.5p
LUAD	hsa.let.7g.5p
LUAD	hsa.let.7g.5p
LUAD	hsa.let.7g.5p
LUAD	hsa.let.7g.5p
LUAD	hsa.let.7g.5p
LUAD	hsa.let.7g.5p
LUAD	hsa.let.7g.5p
LUAD	hsa.let.7g.5p
LUAD	hsa.let.7g.5p
LUAD	hsa.let.7g.5p
LUAD	hsa.let.7g.5p
LUAD	hsa.let.7g.5p
LUAD	hsa.let.7g.5p
LUAD	hsa.let.7g.5p
LUAD	hsa.let.7g.5p
LUAD	hsa.let.7g.5p
LUAD	hsa.let.7g.5p
LUAD	hsa.let.7g.5p
LUAD	hsa.let.7g.5p
LUAD	hsa.let.7g.5p
LUAD	hsa.let.7g.5p
LUAD	hsa.let.7g.5p
LUAD	hsa.let.7g.5p
LUAD	hsa.let.7g.5p
LUAD	hsa.let.7g.5p
LUAD	hsa.let.7g.5p
LUAD	hsa.let.7g.5p
LUAD	hsa.let.7g.5p
LUAD	hsa.let.7g.5p
LUAD	hsa.let.7g.5p
LUAD	hsa.let.7g.5p
LUAD	hsa.let.7g.5p
LUAD	hsa.let.7g.5p
LUAD	hsa.let.7g.5p
LUAD	hsa.let.7g.5p
LUAD	hsa.let.7g.5p
LUAD	hsa.let.7g.5p
LUAD	hsa.let.7g.5p
LUAD	hsa.let.7g.5p
LUAD	hsa.let.7g.5p
LUAD	hsa.let.7g.5p
LUAD	hsa.let.7g.5p
LUAD	hsa.let.7g.5p
LUAD	hsa.let.7g.5p
LUAD	hsa.let.7g.5p
LUAD	hsa.let.7g.5p
LUAD	hsa.let.7g.5p
LUAD	hsa.let.7g.5p
LUAD	hsa.let.7g.5p
LUAD	hsa.let.7g.5p
LUAD	hsa.let.7g.5p
LUAD	hsa.let.7g.5p
LUAD	hsa.let.7g.5p
LUAD	hsa.let.7g.5p
LUAD	hsa.let.7g.5p
LUAD	hsa.let.7g.5p
LUAD	hsa.let.7g.5p
LUAD	hsa.let.7g.5p
LUAD	hsa.let.7g.5p
LUAD	hsa.let.7g.5p
LUAD	hsa.let.7g.5p
LUAD	hsa.let.7g.5p
LUAD	hsa.let.7g.5p
LUAD	hsa.let.7g.5p
LUAD	hsa.let.7g.5p
LUAD	hsa.let.7g.5p
LUAD	hsa.let.7g.5p
LUAD	hsa.let.7g.5p
LUAD	hsa.let.7g.5p
LUAD	hsa.let.7g.5p
LUAD	hsa.let.7g.5p
LUAD	hsa.let.7g.5p
LUAD	hsa.let.7g.5p
LUAD	hsa.let.7g.5p
LUAD	hsa.let.7g.5p
LUAD	hsa.let.7g.5p
LUAD	hsa.let.7g.5p
LUAD	hsa.let.7g.5p
LUAD	hsa.let.7g.5p
LUAD	hsa.let.7g.5p
LUAD	hsa.let.7g.5p
LUAD	hsa.let.7g.5p
LUAD	hsa.let.7g.5p
LUAD	hsa.let.7g.5p
LUAD	hsa.let.7g.5p
LUAD	hsa.let.7g.5p
LUAD	hsa.let.7g.5p
LUAD	hsa.let.7g.5p
LUAD	hsa.let.7g.5p
LUAD	hsa.let.7g.5p
LUAD	hsa.let.7g.5p
LUAD	hsa.let.7g.5p
LUAD	hsa.let.7g.5p
LUAD	hsa.let.7g.5p
LUAD	hsa.let.7g.5p
LUAD	hsa.let.7g.5p
LUAD	hsa.let.7g.5p
LUAD	hsa.let.7g.5p
LUAD	hsa.let.7g.5p
LUAD	hsa.let.7g.5p
LUAD	hsa.let.7g.5p
LUAD	hsa.let.7g.5p
LUAD	hsa.let.7g.5p
LUAD	hsa.let.7g.5p
LUAD	hsa.let.7g.5p
LUAD	hsa.let.7g.5p
LUAD	hsa.let.7g.5p
LUAD	hsa.let.7g.5p
LUAD	hsa.let.7g.5p
LUAD	hsa.let.7g.5p
LUAD	hsa.let.7g.5p
LUAD	hsa.let.7g.5p
LUAD	hsa.let.7g.5p
LUAD	hsa.let.7g.5p
LUAD	hsa.let.7g.5p
LUAD	hsa.let.7g.5p
LUAD	hsa.let.7g.5p
LUAD	hsa.let.7g.5p
LUAD	hsa.let.7g.5p
LUAD	hsa.let.7g.5p
LUAD	hsa.let.7g.5p
LUAD	hsa.let.7g.5p
LUAD	hsa.let.7g.5p
LUAD	hsa.let.7g.5p
LUAD	hsa.let.7g.5p
LUAD	hsa.let.7g.5p
LUAD	hsa.let.7g.5p
LUAD	hsa.let.7g.5p
LUAD	hsa.let.7g.5p
LUAD	hsa.let.7g.5p
LUAD	hsa.let.7g.5p
LUAD	hsa.let.7g.5p
LUAD	hsa.let.7g.5p
LUAD	hsa.let.7g.5p
LUAD	hsa.let.7g.5p
LUAD	hsa.let.7g.5p
LUAD	hsa.let.7g.5p
LUAD	hsa.let.7g.5p
LUAD	hsa.let.7g.5p
LUAD	hsa.let.7g.5p
LUAD	hsa.let.7g.5p
LUAD	hsa.let.7g.5p
LUAD	hsa.let.7g.5p
LUAD	hsa.let.7g.5p
LUAD	hsa.let.7g.5p
LUAD	hsa.let.7g.5p
LUAD	hsa.let.7g.5p
LUAD	hsa.let.7g.5p
LUAD	hsa.let.7g.5p
LUAD	hsa.let.7g.5p
LUAD	hsa.let.7g.5p
LUAD	hsa.let.7g.5p
LUAD	hsa.let.7g.5p
LUAD	hsa.let.7g.5p
LUAD	hsa.let.7g.5p
LUAD	hsa.let.7g.5p
LUAD	hsa.let.7g.5p
LUAD	hsa.let.7g.5p
LUAD	hsa.let.7g.5p
LUAD	hsa.let.7g.5p
LUAD	hsa.let.7g.5p
LUAD	hsa.let.7g.5p
LUAD	hsa.let.7g.5p
LUAD	hsa.let.7g.5p
LUAD	hsa.let.7g.5p
LUAD	hsa.let.7g.5p
LUAD	hsa.let.7g.5p
LUAD	hsa.let.7g.5p
LUAD	hsa.let.7g.5p
LUAD	hsa.let.7g.5p
LUAD	hsa.let.7g.5p
LUAD	hsa.let.7g.5p
LUAD	hsa.let.7g.5p
LUAD	hsa.let.7g.5p
LUAD	hsa.let.7g.5p
LUAD	hsa.let.7g.5p
LUAD	hsa.let.7g.5p
LUAD	hsa.let.7g.5p
LUAD	hsa.let.7g.5p
LUAD	hsa.let.7g.5p
LUAD	hsa.let.7g.5p
LUAD	hsa.let.7g.5p
LUAD	hsa.let.7g.5p
LUAD	hsa.let.7g.5p
LUAD	hsa.let.7g.5p
LUAD	hsa.let.7g.5p
LUAD	hsa.let.7g.5p
LUAD	hsa.let.7g.5p
LUAD	hsa.let.7g.5p
LUAD	hsa.let.7g.5p
LUAD	hsa.let.7g.5p
LUAD	hsa.let.7g.5p
LUAD	hsa.let.7g.5p
LUAD	hsa.let.7g.5p
LUAD	hsa.let.7g.5p
LUAD	hsa.let.7g.5p
LUAD	hsa.let.7g.5p
LUAD	hsa.let.7g.5p
LUAD	hsa.let.7g.5p
LUAD	hsa.let.7g.5p
LUAD	hsa.let.7g.5p
LUAD	hsa.let.7g.5p
LUAD	hsa.let.7g.5p
LUAD	hsa.let.7g.5p
LUAD	hsa.let.7g.5p
LUAD	hsa.let.7g.5p
LUAD	hsa.let.7g.5p
LUAD	hsa.let.7g.5p
LUAD	hsa.let.7g.5p
LUAD	hsa.let.7g.5p
LUAD	hsa.let.7g.5p
LUAD	hsa.let.7g.5p
LUAD	hsa.let.7g.5p
LUAD	hsa.let.7g.5p
LUAD	hsa.let.7g.5p
LUAD	hsa.let.7g.5p
LUAD	hsa.let.7g.5p
LUAD	hsa.let.7g.5p
LUAD	hsa.let.7g.5p
LUAD	hsa.let.7g.5p
LUAD	hsa.let.7g.5p
LUAD	hsa.let.7g.5p
LUAD	hsa.let.7g.5p
LUAD	hsa.let.7g.5p
LUAD	hsa.let.7g.5p
LUAD	hsa.let.7g.5p
LUAD	hsa.let.7g.5p
LUAD	hsa.let.7g.5p
LUAD	hsa.let.7g.5p
LUAD	hsa.let.7g.5p
LUAD	hsa.let.7g.5p
LUAD	hsa.let.7g.5p
LUAD	hsa.let.7g.5p
LUAD	hsa.let.7g.5p
LUAD	hsa.let.7g.5p
LUAD	hsa.let.7g.5p
LUAD	hsa.let.7g.5p
LUAD	hsa.let.7g.5p
LUAD	hsa.let.7g.5p
LUAD	hsa.let.7g.5p
LUAD	hsa.let.7g.5p
LUAD	hsa.let.7g.5p
LUAD	hsa.let.7g.5p
LUAD	hsa.let.7g.5p
LUAD	hsa.let.7g.5p
LUAD	hsa.let.7g.5p
LUAD	hsa.let.7g.5p
LUAD	hsa.let.7g.5p
LUAD	hsa.let.7g.5p
LUAD	hsa.let.7g.5p
LUAD	hsa.let.7g.5p
LUAD	hsa.let.7g.5p
LUAD	hsa.let.7g.5p
LUAD	hsa.let.7g.5p
LUAD	hsa.let.7g.5p
LUAD	hsa.let.7g.5p
LUAD	hsa.let.7g.5p
LUAD	hsa.let.7g.5p
LUAD	hsa.let.7g.5p
LUAD	hsa.let.7g.5p
LUAD	hsa.let.7g.5p
LUAD	hsa.let.7g.5p
LUAD	hsa.let.7g.5p
LUAD	hsa.let.7g.5p
LUAD	hsa.miR.148a.5p
LUAD	hsa.miR.148a.5p
LUAD	hsa.miR.148a.5p
LUAD	hsa.miR.148a.5p
LUAD	hsa.miR.148a.5p
LUAD	hsa.miR.148a.5p
LUAD	hsa.miR.148a.5p
LUAD	hsa.miR.148a.5p
LUAD	hsa.miR.148a.5p
LUAD	hsa.miR.148a.5p
LUAD	hsa.miR.148a.5p
LUAD	hsa.miR.148a.5p
LUAD	hsa.miR.148a.5p
LUAD	hsa.miR.148a.5p
LUAD	hsa.miR.148a.5p
LUAD	hsa.miR.148a.5p
LUAD	hsa.miR.148a.5p
LUAD	hsa.miR.148a.5p
LUAD	hsa.miR.148a.5p
LUAD	hsa.miR.148a.5p
LUAD	hsa.miR.148a.5p
LUAD	hsa.miR.148a.5p
LUAD	hsa.miR.148a.5p
LUAD	hsa.miR.148a.5p
LUAD	hsa.miR.148a.5p
LUAD	hsa.miR.148a.5p
LUAD	hsa.miR.148a.5p
LUAD	hsa.miR.148a.5p
LUAD	hsa.miR.148a.5p
LUAD	hsa.miR.148a.5p
LUAD	hsa.miR.148a.5p
LUAD	hsa.miR.148a.5p
LUAD	hsa.miR.148a.5p
LUAD	hsa.miR.148a.5p
LUAD	hsa.miR.148a.5p
LUAD	hsa.miR.148a.5p
LUAD	hsa.miR.148a.5p
LUAD	hsa.miR.148a.5p
LUAD	hsa.miR.148a.5p
LUAD	hsa.miR.148a.5p
LUAD	hsa.miR.148a.5p
LUAD	hsa.miR.148a.5p
LUAD	hsa.miR.148a.5p
LUAD	hsa.miR.148a.5p
LUAD	hsa.miR.148a.5p
LUAD	hsa.miR.148a.5p
LUAD	hsa.miR.148a.5p
LUAD	hsa.miR.148a.5p
LUAD	hsa.miR.148a.5p
LUAD	hsa.miR.148a.5p
LUAD	hsa.miR.148a.5p
LUAD	hsa.miR.148a.5p
LUAD	hsa.miR.148a.5p
LUAD	hsa.miR.148a.5p
LUAD	hsa.miR.148a.5p
LUAD	hsa.miR.148a.5p
LUAD	hsa.miR.148a.5p
LUAD	hsa.miR.148a.5p
LUAD	hsa.miR.148a.5p
LUAD	hsa.miR.148a.5p
LUAD	hsa.miR.148a.5p
LUAD	hsa.miR.148a.5p
LUAD	hsa.miR.148a.5p
LUAD	hsa.miR.148a.5p
LUAD	hsa.miR.148a.5p
LUAD	hsa.miR.148a.5p
LUAD	hsa.miR.148a.5p
LUAD	hsa.miR.148a.5p
LUAD	hsa.miR.148a.5p
LUAD	hsa.miR.148a.5p
LUAD	hsa.miR.148a.5p
LUAD	hsa.miR.148a.5p
LUAD	hsa.miR.148a.5p
LUAD	hsa.miR.148a.5p
LUAD	hsa.miR.148a.5p
LUAD	hsa.miR.148a.5p
LUAD	hsa.miR.148a.5p
LUAD	hsa.miR.148a.5p
LUAD	hsa.miR.148a.5p
LUAD	hsa.miR.148a.5p
LUAD	hsa.miR.148a.5p
LUAD	hsa.miR.148a.5p
LUAD	hsa.miR.148a.5p
LUAD	hsa.miR.148a.5p
LUAD	hsa.miR.148a.5p
LUSC	hsa.miR.152.3p
LUSC	hsa.miR.152.3p
LUSC	hsa.miR.152.3p
LUSC	hsa.miR.152.3p
LUSC	hsa.miR.152.3p
LUSC	hsa.miR.152.3p
LUSC	hsa.miR.152.3p
LUSC	hsa.miR.152.3p
LUSC	hsa.miR.152.3p
LUSC	hsa.miR.152.3p
LUSC	hsa.miR.152.3p
LUSC	hsa.miR.152.3p
LUSC	hsa.miR.152.3p
LUSC	hsa.miR.152.3p
LUSC	hsa.miR.152.3p
LUSC	hsa.miR.152.3p
LUSC	hsa.miR.152.3p
LUSC	hsa.miR.152.3p
LUSC	hsa.miR.152.3p
LUSC	hsa.miR.152.3p
LUSC	hsa.miR.152.3p
LUSC	hsa.miR.152.3p
LUSC	hsa.miR.152.3p
LUSC	hsa.miR.152.3p
LUSC	hsa.miR.152.3p
LUSC	hsa.miR.152.3p
LUSC	hsa.miR.152.3p
LUSC	hsa.miR.152.3p
LUSC	hsa.miR.152.3p
LUSC	hsa.miR.152.3p
LUSC	hsa.miR.152.3p
LUSC	hsa.miR.152.3p
LUSC	hsa.miR.152.3p
LUSC	hsa.miR.152.3p
LUSC	hsa.miR.152.3p
LUSC	hsa.miR.152.3p
LUSC	hsa.miR.152.3p
LUSC	hsa.miR.152.3p
LUSC	hsa.miR.152.3p
LUSC	hsa.miR.152.3p
LUSC	hsa.miR.152.3p
LUSC	hsa.miR.152.3p
LUSC	hsa.miR.152.3p
LUSC	hsa.miR.152.3p
LUSC	hsa.miR.152.3p
LUSC	hsa.miR.152.3p
LUSC	hsa.miR.152.3p
LUSC	hsa.miR.152.3p
LUSC	hsa.miR.152.3p
LUSC	hsa.miR.152.3p
LUSC	hsa.miR.152.3p
LUSC	hsa.miR.152.3p
LUSC	hsa.miR.152.3p
LUSC	hsa.miR.152.3p
LUSC	hsa.miR.152.3p
LUSC	hsa.miR.152.3p
LUSC	hsa.miR.152.3p
LUSC	hsa.miR.152.3p
LUSC	hsa.miR.152.3p
LUSC	hsa.miR.152.3p
LUSC	hsa.miR.152.3p
LUSC	hsa.miR.152.3p
LUSC	hsa.miR.152.3p
LUSC	hsa.miR.152.3p
LUSC	hsa.miR.152.3p
LUSC	hsa.miR.152.3p
LUSC	hsa.miR.152.3p
LUSC	hsa.miR.152.3p
LUSC	hsa.miR.152.3p
LUSC	hsa.miR.152.3p
LUSC	hsa.miR.152.3p
LUSC	hsa.miR.152.3p
LUSC	hsa.miR.152.3p
LUSC	hsa.miR.152.3p
LUSC	hsa.miR.152.3p
LUSC	hsa.miR.152.3p
LUSC	hsa.miR.152.3p
LUSC	hsa.miR.152.3p
LUSC	hsa.miR.152.3p
LUSC	hsa.miR.152.3p
LUSC	hsa.miR.152.3p
LUSC	hsa.miR.152.3p
LUSC	hsa.miR.152.3p
LUSC	hsa.miR.152.3p
LUSC	hsa.miR.152.3p
LUSC	hsa.miR.152.3p
LUSC	hsa.miR.152.3p
LUSC	hsa.miR.152.3p
LUSC	hsa.miR.152.3p
LUSC	hsa.miR.152.3p
LUSC	hsa.miR.152.3p
LUSC	hsa.miR.152.3p
LUSC	hsa.miR.152.3p
LUSC	hsa.miR.152.3p
LUSC	hsa.miR.152.3p
LUSC	hsa.miR.152.3p
LUSC	hsa.miR.152.3p
LUSC	hsa.miR.152.3p
LUSC	hsa.miR.152.3p
LUSC	hsa.miR.152.3p
LUSC	hsa.miR.152.3p
LUSC	hsa.miR.152.3p
LUSC	hsa.miR.152.3p
LUSC	hsa.miR.152.3p
LUSC	hsa.miR.152.3p
LUSC	hsa.miR.152.3p
LUSC	hsa.miR.152.3p
LUSC	hsa.miR.152.3p
LUSC	hsa.miR.152.3p
LUSC	hsa.miR.152.3p
LUSC	hsa.miR.152.3p
LUSC	hsa.miR.152.3p
LUSC	hsa.miR.152.3p
LUSC	hsa.miR.152.3p
LUSC	hsa.miR.152.3p
LUSC	hsa.miR.152.3p
LUSC	hsa.miR.152.3p
LUSC	hsa.miR.152.3p
LUSC	hsa.miR.152.3p
LUSC	hsa.miR.152.3p
LUSC	hsa.miR.152.3p
LUSC	hsa.miR.152.3p
LUSC	hsa.miR.152.3p
LUSC	hsa.miR.152.3p
LUSC	hsa.miR.152.3p
LUSC	hsa.miR.152.3p
LUSC	hsa.miR.152.3p
LUSC	hsa.miR.152.3p
LUSC	hsa.miR.152.3p
LUSC	hsa.miR.152.3p
LUSC	hsa.miR.152.3p
LUSC	hsa.miR.152.3p
LUSC	hsa.miR.152.3p
LUSC	hsa.miR.152.3p
LUSC	hsa.miR.152.3p
LUSC	hsa.miR.152.3p
LUSC	hsa.miR.152.3p
LUSC	hsa.miR.152.3p
LUSC	hsa.miR.152.3p
LUSC	hsa.miR.152.3p
LUSC	hsa.miR.152.3p
LUSC	hsa.miR.152.3p
LUSC	hsa.miR.152.3p
LUSC	hsa.miR.152.3p
LUSC	hsa.miR.152.3p
LUSC	hsa.miR.152.3p
LUSC	hsa.miR.152.3p
LUSC	hsa.miR.152.3p
LUSC	hsa.miR.152.3p
LUSC	hsa.miR.152.3p
LUSC	hsa.miR.152.3p
LUSC	hsa.miR.152.3p
LUSC	hsa.miR.152.3p
LUSC	hsa.miR.152.3p
LUSC	hsa.miR.152.3p
LUSC	hsa.miR.152.3p
LUSC	hsa.miR.152.3p
LUSC	hsa.miR.152.3p
LUSC	hsa.miR.152.3p
LUSC	hsa.miR.152.3p
LUSC	hsa.miR.152.3p
LUSC	hsa.miR.152.3p
LUSC	hsa.miR.152.3p
LUSC	hsa.miR.152.3p
LUSC	hsa.miR.152.3p
LUSC	hsa.miR.152.3p
LUSC	hsa.miR.152.3p
LUSC	hsa.miR.152.3p
LUSC	hsa.miR.152.3p
LUSC	hsa.miR.152.3p
LUSC	hsa.miR.152.3p
LUSC	hsa.miR.152.3p
LUSC	hsa.miR.152.3p
LUSC	hsa.miR.152.3p
LUSC	hsa.miR.152.3p
LUSC	hsa.miR.152.3p
LUSC	hsa.miR.152.3p
LUSC	hsa.miR.152.3p
LUSC	hsa.miR.152.3p
LUSC	hsa.miR.152.3p
LUSC	hsa.miR.152.3p
LUSC	hsa.miR.152.3p
LUSC	hsa.miR.152.3p
LUSC	hsa.miR.152.3p
LUSC	hsa.miR.152.3p
LUSC	hsa.miR.152.3p
LUSC	hsa.miR.152.3p
LUSC	hsa.miR.152.3p
LUSC	hsa.miR.152.3p
LUSC	hsa.miR.152.3p
LUSC	hsa.miR.152.3p
LUSC	hsa.miR.152.3p
LUSC	hsa.miR.152.3p
LUSC	hsa.miR.152.3p
LUSC	hsa.miR.152.3p
LUSC	hsa.miR.152.3p
LUSC	hsa.miR.152.3p
LUSC	hsa.miR.152.3p
LUSC	hsa.miR.152.3p
LUSC	hsa.miR.152.3p
LUSC	hsa.miR.152.3p
LUSC	hsa.miR.152.3p
LUSC	hsa.miR.152.3p
LUSC	hsa.miR.152.3p
LUSC	hsa.miR.152.3p
LUSC	hsa.miR.152.3p
LUSC	hsa.miR.152.3p
LUSC	hsa.miR.152.3p
LUSC	hsa.miR.152.3p
LUSC	hsa.miR.152.3p
LUSC	hsa.miR.152.3p
LUSC	hsa.miR.152.3p
LUSC	hsa.miR.152.3p
LUSC	hsa.miR.152.3p
LUSC	hsa.miR.152.3p
LUSC	hsa.miR.152.3p
LUSC	hsa.miR.152.3p
LUSC	hsa.miR.152.3p
LUSC	hsa.miR.152.3p
LUSC	hsa.miR.152.3p
LUSC	hsa.miR.152.3p
LUSC	hsa.miR.152.3p
LUSC	hsa.miR.152.3p
LUSC	hsa.miR.152.3p
LUSC	hsa.miR.152.3p
LUSC	hsa.miR.152.3p
LUSC	hsa.miR.152.3p
LUSC	hsa.miR.152.3p
LUSC	hsa.miR.152.3p
LUSC	hsa.miR.152.3p
LUSC	hsa.miR.152.3p
LUSC	hsa.miR.152.3p
LUSC	hsa.miR.152.3p
LUSC	hsa.miR.152.3p
LUSC	hsa.miR.152.3p
LUSC	hsa.miR.152.3p
LUSC	hsa.miR.152.3p
LUSC	hsa.miR.152.3p
LUSC	hsa.miR.152.3p
LUSC	hsa.miR.152.3p
LUSC	hsa.miR.152.3p
LUSC	hsa.miR.152.3p
LUSC	hsa.miR.152.3p
LUSC	hsa.miR.152.3p
LUSC	hsa.miR.152.3p
LUSC	hsa.miR.152.3p
LUSC	hsa.miR.152.3p
LUSC	hsa.miR.152.3p
LUSC	hsa.miR.152.3p
LUSC	hsa.miR.152.3p
LUSC	hsa.miR.152.3p
LUSC	hsa.miR.152.3p
LUSC	hsa.miR.152.3p
LUSC	hsa.miR.152.3p
LUSC	hsa.miR.152.3p
LUSC	hsa.miR.152.3p
LUSC	hsa.miR.152.3p
LUSC	hsa.miR.152.3p
LUSC	hsa.miR.152.3p
LUSC	hsa.miR.152.3p
LUSC	hsa.miR.152.3p
LUSC	hsa.miR.152.3p
LUSC	hsa.miR.152.3p
LUSC	hsa.miR.152.3p
LUSC	hsa.miR.152.3p
LUSC	hsa.miR.152.3p
LUSC	hsa.miR.152.3p
LUSC	hsa.miR.152.3p
LUSC	hsa.miR.152.3p
LUSC	hsa.miR.152.3p
LUSC	hsa.miR.152.3p
LUSC	hsa.miR.152.3p
LUSC	hsa.miR.152.3p
LUSC	hsa.miR.152.3p
LUSC	hsa.miR.152.3p
LUSC	hsa.miR.152.3p
LUSC	hsa.miR.152.3p
LUSC	hsa.miR.152.3p
LUSC	hsa.miR.152.3p
LUSC	hsa.miR.152.3p
LUSC	hsa.miR.152.3p
LUSC	hsa.miR.152.3p
LUSC	hsa.miR.152.3p
LUSC	hsa.miR.152.3p
LUSC	hsa.miR.152.3p
LUSC	hsa.miR.152.3p
LUSC	hsa.miR.152.3p
LUSC	hsa.miR.152.3p
LUSC	hsa.miR.152.3p
LUSC	hsa.miR.152.3p
LUSC	hsa.miR.152.3p
LUSC	hsa.miR.152.3p
LUSC	hsa.miR.152.3p
LUSC	hsa.miR.152.3p
LUSC	hsa.miR.152.3p
LUSC	hsa.miR.152.3p
LUSC	hsa.miR.152.3p
LUSC	hsa.miR.152.3p
LUSC	hsa.miR.152.3p
LUSC	hsa.miR.152.3p
LUSC	hsa.miR.152.3p
LUSC	hsa.miR.152.3p
LUSC	hsa.miR.152.3p
LUSC	hsa.miR.152.3p
LUSC	hsa.miR.152.3p
LUSC	hsa.miR.152.3p
LUSC	hsa.miR.152.3p
LUSC	hsa.miR.152.3p
LUSC	hsa.miR.152.3p
LUSC	hsa.miR.152.3p
LUSC	hsa.miR.152.3p
LUSC	hsa.miR.152.3p
LUSC	hsa.miR.152.3p
LUSC	hsa.miR.152.3p
LUSC	hsa.miR.152.3p
LUSC	hsa.miR.152.3p
LUSC	hsa.miR.152.3p
LUSC	hsa.miR.152.3p
LUSC	hsa.miR.152.3p
LUSC	hsa.miR.152.3p
LUSC	hsa.miR.152.3p
LUSC	hsa.miR.152.3p
LUSC	hsa.miR.152.3p
LUSC	hsa.miR.152.3p
LUSC	hsa.miR.152.3p
LUSC	hsa.miR.152.3p
LUSC	hsa.miR.152.3p
LUSC	hsa.miR.152.3p
LUSC	hsa.miR.152.3p
LUSC	hsa.miR.152.3p
LUSC	hsa.miR.152.3p
LUSC	hsa.miR.152.3p
LUSC	hsa.miR.152.3p
LUSC	hsa.miR.152.3p
LUSC	hsa.miR.152.3p
LUSC	hsa.miR.152.3p
LUSC	hsa.miR.152.3p
LUSC	hsa.miR.152.3p
LUSC	hsa.miR.152.3p
LUSC	hsa.miR.152.3p
LUSC	hsa.miR.152.3p
LUSC	hsa.miR.152.3p
LUSC	hsa.miR.152.3p
LUSC	hsa.miR.152.3p
LUSC	hsa.miR.152.3p
LUSC	hsa.miR.152.3p
LUSC	hsa.miR.152.3p
LUSC	hsa.miR.152.3p
LUSC	hsa.miR.152.3p
LUSC	hsa.miR.152.3p
LUSC	hsa.miR.152.3p
LUSC	hsa.miR.152.3p
LUSC	hsa.miR.152.3p
LUSC	hsa.miR.152.3p
LUSC	hsa.miR.152.3p
LUSC	hsa.miR.152.3p
LUSC	hsa.miR.152.3p
LUSC	hsa.miR.152.3p
LUSC	hsa.miR.152.3p
LUSC	hsa.miR.152.3p
LUSC	hsa.miR.152.3p
LUSC	hsa.miR.152.3p
LUSC	hsa.miR.152.3p
LUSC	hsa.miR.152.3p
LUSC	hsa.miR.152.3p
LUSC	hsa.miR.152.3p
LUSC	hsa.miR.152.3p
LUSC	hsa.miR.152.3p
LUSC	hsa.miR.152.3p
LUSC	hsa.miR.152.3p
LUSC	hsa.miR.152.3p
LUSC	hsa.miR.152.3p
LUSC	hsa.miR.152.3p
LUSC	hsa.miR.152.3p
LUSC	hsa.miR.152.3p
LUSC	hsa.miR.152.3p
LUSC	hsa.miR.152.3p
LUSC	hsa.miR.152.3p
LUSC	hsa.miR.152.3p
LUSC	hsa.miR.152.3p
LUSC	hsa.miR.152.3p
LUSC	hsa.miR.152.3p
LUSC	hsa.miR.152.3p
LUSC	hsa.miR.152.3p
LUSC	hsa.miR.152.3p
LUSC	hsa.miR.152.3p
LUSC	hsa.miR.152.3p
LUSC	hsa.miR.152.3p
LUSC	hsa.miR.152.3p
LUSC	hsa.miR.152.3p
LUSC	hsa.miR.152.3p
LUSC	hsa.miR.152.3p
LUSC	hsa.miR.152.3p
LUSC	hsa.miR.152.3p
LUSC	hsa.miR.152.3p
LUSC	hsa.miR.152.3p
LUSC	hsa.miR.152.3p
LUSC	hsa.miR.152.3p
LUSC	hsa.miR.152.3p
LUSC	hsa.miR.152.3p
LUSC	hsa.miR.152.3p
LUSC	hsa.miR.152.3p
LUSC	hsa.miR.152.3p
LUSC	hsa.miR.152.3p
LUSC	hsa.miR.152.3p
LUSC	hsa.miR.152.3p
LUSC	hsa.miR.152.3p
LUSC	hsa.miR.152.3p
LUSC	hsa.miR.152.3p
LUSC	hsa.miR.152.3p
LUSC	hsa.miR.152.3p
LUSC	hsa.miR.152.3p
LUSC	hsa.miR.152.3p
LUSC	hsa.miR.152.3p
LUSC	hsa.miR.152.3p
LUSC	hsa.miR.152.3p
LUSC	hsa.miR.152.3p
LUSC	hsa.miR.152.3p
LUSC	hsa.miR.152.3p
LUSC	hsa.miR.152.3p
LUSC	hsa.miR.152.3p
LUSC	hsa.miR.152.3p
LUSC	hsa.miR.152.3p
LUSC	hsa.miR.152.3p
LUSC	hsa.miR.152.3p
LUSC	hsa.miR.152.3p
LUSC	hsa.miR.152.3p
LUSC	hsa.miR.152.3p
LUSC	hsa.miR.152.3p
LUSC	hsa.miR.152.3p
LUSC	hsa.miR.152.3p
LUSC	hsa.miR.152.3p
LUSC	hsa.miR.152.3p
LUSC	hsa.miR.152.3p
LUSC	hsa.miR.152.3p
LUSC	hsa.miR.152.3p
LUSC	hsa.miR.152.3p
LUSC	hsa.miR.152.3p
LUSC	hsa.miR.152.3p
LUSC	hsa.miR.152.3p
LUSC	hsa.miR.152.3p
LUSC	hsa.miR.152.3p
LUSC	hsa.miR.152.3p
LUSC	hsa.miR.152.3p
LUSC	hsa.miR.152.3p
LUSC	hsa.miR.152.3p
LUSC	hsa.miR.152.3p
LUSC	hsa.miR.152.3p
LUSC	hsa.miR.152.3p
LUSC	hsa.miR.152.3p
LUSC	hsa.miR.152.3p
LUSC	hsa.miR.152.3p
LUSC	hsa.miR.152.3p
LUSC	hsa.miR.152.3p
LUSC	hsa.miR.152.3p
LUSC	hsa.miR.152.3p
LUSC	hsa.miR.152.3p
LUSC	hsa.miR.152.3p
LUSC	hsa.miR.152.3p
LUSC	hsa.miR.152.3p
LUSC	hsa.miR.152.3p
LUSC	hsa.miR.152.3p
LUSC	hsa.miR.152.3p
LUSC	hsa.miR.152.3p
LUSC	hsa.miR.152.3p
LUSC	hsa.miR.152.3p
LUSC	hsa.miR.152.3p
LUSC	hsa.miR.152.3p
LUSC	hsa.miR.152.3p
LUSC	hsa.miR.152.3p
LUSC	hsa.miR.152.3p
LUSC	hsa.miR.152.3p
LUSC	hsa.miR.152.3p
LUSC	hsa.miR.152.3p
LUSC	hsa.miR.152.3p
LUSC	hsa.miR.152.3p
LUSC	hsa.miR.152.3p
LUSC	hsa.miR.152.3p
LUSC	hsa.miR.152.3p
LUSC	hsa.miR.152.3p
LUSC	hsa.miR.152.3p
LUSC	hsa.miR.152.3p
LUSC	hsa.miR.152.3p
LUSC	hsa.miR.152.3p
LUSC	hsa.miR.152.3p
LUSC	hsa.miR.152.3p
LUSC	hsa.miR.152.3p
LUSC	hsa.miR.152.3p
LUSC	hsa.miR.152.3p
LUSC	hsa.miR.152.3p
LUSC	hsa.miR.152.3p
LUSC	hsa.miR.152.3p
LUSC	hsa.miR.152.3p
LUSC	hsa.miR.152.3p
LUSC	hsa.miR.152.3p
LUSC	hsa.miR.152.3p
LUSC	hsa.miR.152.3p
LUSC	hsa.miR.152.3p
LUSC	hsa.miR.152.3p
LUSC	hsa.miR.152.3p
LUSC	hsa.miR.152.3p
LUSC	hsa.miR.152.3p
LUSC	hsa.miR.152.3p
LUSC	hsa.miR.152.3p
LUSC	hsa.miR.152.3p
LUSC	hsa.miR.152.3p
LUSC	hsa.miR.152.3p
LUSC	hsa.miR.152.3p
LUSC	hsa.miR.152.3p
LUSC	hsa.miR.152.3p
LUSC	hsa.miR.152.3p
LUSC	hsa.miR.152.3p
LUSC	hsa.miR.152.3p
LUSC	hsa.miR.152.3p
LUSC	hsa.miR.152.3p
LUSC	hsa.miR.152.3p
LUSC	hsa.miR.152.3p
LUSC	hsa.miR.152.3p
LUSC	hsa.miR.152.3p
LUSC	hsa.miR.152.3p
LUSC	hsa.miR.152.3p
LUSC	hsa.miR.152.3p
LUSC	hsa.miR.152.3p
LUSC	hsa.miR.152.3p
LUSC	hsa.miR.152.3p
LUSC	hsa.miR.152.3p
LUSC	hsa.miR.152.3p
LUSC	hsa.miR.152.3p
LUSC	hsa.miR.152.3p
LUSC	hsa.miR.152.3p
LUSC	hsa.miR.152.3p
LUSC	hsa.miR.152.3p
LUSC	hsa.miR.152.3p
LUSC	hsa.miR.152.3p
LUSC	hsa.miR.152.3p
LUSC	hsa.miR.152.3p
LUSC	hsa.miR.152.3p
LUSC	hsa.miR.152.3p
LUSC	hsa.miR.152.3p
LUSC	hsa.miR.152.3p
LUSC	hsa.miR.152.3p
LUSC	hsa.miR.152.3p
LUSC	hsa.miR.152.3p
LUSC	hsa.miR.152.3p
LUSC	hsa.miR.152.3p
LUSC	hsa.miR.152.3p
LUSC	hsa.miR.152.3p
LUSC	hsa.miR.152.3p
LUSC	hsa.miR.152.3p
LUSC	hsa.miR.152.3p
LUSC	hsa.miR.152.3p
LUSC	hsa.miR.152.3p
LUSC	hsa.miR.152.3p
LUSC	hsa.miR.152.3p
LUSC	hsa.miR.152.3p
LUSC	hsa.miR.152.3p
LUSC	hsa.miR.152.3p
LUSC	hsa.miR.152.3p
LUSC	hsa.miR.152.3p
LUSC	hsa.miR.152.3p
LUSC	hsa.miR.152.3p
LUSC	hsa.miR.152.3p
LUSC	hsa.miR.152.3p
LUSC	hsa.miR.152.3p
LUSC	hsa.miR.152.3p
LUSC	hsa.miR.152.3p
LUSC	hsa.miR.152.3p
LUSC	hsa.miR.152.3p
LUSC	hsa.miR.152.3p
LUSC	hsa.miR.152.3p
LUSC	hsa.miR.152.3p
LUSC	hsa.miR.152.3p
LUSC	hsa.miR.152.3p
LUSC	hsa.miR.152.3p
LUSC	hsa.miR.152.3p
LUSC	hsa.miR.152.3p
LUSC	hsa.miR.152.3p
LUSC	hsa.miR.152.3p
LUSC	hsa.miR.152.3p
LUSC	hsa.miR.152.3p
LUSC	hsa.miR.152.3p
LUSC	hsa.miR.152.3p
LUSC	hsa.miR.152.3p
LUSC	hsa.miR.152.3p
LUSC	hsa.miR.152.3p
LUSC	hsa.miR.152.3p
LUSC	hsa.miR.152.3p
LUSC	hsa.miR.152.3p
LUSC	hsa.miR.152.3p
LUSC	hsa.miR.152.3p
LUSC	hsa.miR.152.3p
LUSC	hsa.miR.152.3p
LUSC	hsa.miR.152.3p
LUSC	hsa.miR.152.3p
LUSC	hsa.miR.152.3p
LUSC	hsa.miR.152.3p
LUSC	hsa.miR.152.3p
LUSC	hsa.miR.152.3p
LUSC	hsa.miR.152.3p
LUSC	hsa.miR.152.3p
LUSC	hsa.miR.152.3p
LUSC	hsa.miR.152.3p
LUSC	hsa.miR.152.3p
LUSC	hsa.miR.152.3p
LUSC	hsa.miR.152.3p
LUSC	hsa.miR.152.3p
LUSC	hsa.miR.152.3p
LUSC	hsa.miR.152.3p
LUSC	hsa.miR.152.3p
LUSC	hsa.miR.152.3p
LUSC	hsa.miR.152.3p
LUSC	hsa.miR.152.3p
LUSC	hsa.miR.152.3p
LUSC	hsa.miR.152.3p
LUSC	hsa.miR.152.3p
LUSC	hsa.miR.152.3p
LUSC	hsa.miR.152.3p
LUSC	hsa.miR.152.3p
LUSC	hsa.miR.152.3p
LUSC	hsa.miR.152.3p
LUSC	hsa.miR.152.3p
LUSC	hsa.miR.152.3p
LUSC	hsa.miR.152.3p
LUSC	hsa.miR.152.3p
LUSC	hsa.miR.152.3p
LUSC	hsa.miR.152.3p
LUSC	hsa.miR.152.3p
LUSC	hsa.miR.152.3p
LUSC	hsa.miR.152.3p
LUSC	hsa.miR.152.3p
LUSC	hsa.miR.152.3p
LUSC	hsa.miR.152.3p
LUSC	hsa.miR.152.3p
LUSC	hsa.miR.152.3p
LUSC	hsa.miR.152.3p
LUSC	hsa.miR.152.3p
LUSC	hsa.miR.152.3p
LUSC	hsa.miR.152.3p
LUSC	hsa.miR.152.3p
LUSC	hsa.miR.152.3p
LUSC	hsa.miR.152.3p
LUSC	hsa.miR.152.3p
LUSC	hsa.miR.152.3p
LUSC	hsa.miR.152.3p
LUSC	hsa.miR.152.3p
LUSC	hsa.miR.152.3p
LUSC	hsa.miR.152.3p
LUSC	hsa.miR.152.3p
LUSC	hsa.miR.152.3p
LUSC	hsa.miR.152.3p
LUSC	hsa.miR.152.3p
LUSC	hsa.miR.152.3p
LUSC	hsa.miR.152.3p
LUSC	hsa.miR.152.3p
LUSC	hsa.miR.152.3p
LUSC	hsa.miR.152.3p
LUSC	hsa.miR.152.3p
LUSC	hsa.miR.152.3p
LUSC	hsa.miR.152.3p
LUSC	hsa.miR.152.3p
LUSC	hsa.miR.152.3p
LUSC	hsa.miR.152.3p
LUSC	hsa.miR.152.3p
LUSC	hsa.miR.152.3p
LUSC	hsa.miR.152.3p
LUSC	hsa.miR.152.3p
LUSC	hsa.miR.152.3p
LUSC	hsa.miR.152.3p
LUSC	hsa.miR.152.3p
LUSC	hsa.miR.152.3p
LUSC	hsa.miR.152.3p
LUSC	hsa.miR.152.3p
LUSC	hsa.miR.152.3p
LUSC	hsa.miR.152.3p
LUSC	hsa.miR.152.3p
LUSC	hsa.miR.152.3p
LUSC	hsa.miR.152.3p
LUSC	hsa.miR.152.3p
LUSC	hsa.miR.152.3p
LUSC	hsa.miR.152.3p
LUSC	hsa.miR.152.3p
LUSC	hsa.miR.152.3p
LUSC	hsa.miR.152.3p
LUSC	hsa.miR.152.3p
LUSC	hsa.miR.152.3p
LUSC	hsa.miR.152.3p
LUSC	hsa.miR.152.3p
LUSC	hsa.miR.152.3p
LUSC	hsa.miR.152.3p
LUSC	hsa.miR.152.3p
LUSC	hsa.miR.152.3p
LUSC	hsa.miR.152.3p
LUSC	hsa.miR.152.3p
LUSC	hsa.miR.152.3p
LUSC	hsa.miR.152.3p
LUSC	hsa.miR.152.3p
LUSC	hsa.miR.152.3p
LUSC	hsa.miR.152.3p
LUSC	hsa.miR.152.3p
LUSC	hsa.miR.152.3p
LUSC	hsa.miR.152.3p
LUSC	hsa.miR.152.3p
LUSC	hsa.miR.152.3p
LUSC	hsa.miR.152.3p
LUSC	hsa.miR.152.3p
LUSC	hsa.miR.152.3p
LUSC	hsa.miR.152.3p
LUSC	hsa.miR.152.3p
LUSC	hsa.miR.152.3p
LUSC	hsa.miR.152.3p
LUSC	hsa.miR.152.3p
LUSC	hsa.miR.152.3p
LUSC	hsa.miR.152.3p
LUSC	hsa.miR.152.3p
LUSC	hsa.miR.152.3p
LUSC	hsa.miR.152.3p
LUSC	hsa.miR.152.3p
LUSC	hsa.miR.152.3p
LUSC	hsa.miR.152.3p
LUSC	hsa.miR.152.3p
LUSC	hsa.miR.152.3p
LUSC	hsa.miR.152.3p
LUSC	hsa.miR.152.3p
LUSC	hsa.miR.152.3p
LUSC	hsa.miR.152.3p
LUSC	hsa.miR.152.3p
LUSC	hsa.miR.152.3p
LUSC	hsa.miR.152.3p
LUSC	hsa.miR.152.3p
LUSC	hsa.miR.152.3p
LUSC	hsa.miR.152.3p
LUSC	hsa.miR.152.3p
LUSC	hsa.miR.152.3p
LUSC	hsa.miR.152.3p
LUSC	hsa.miR.152.3p
LUSC	hsa.miR.152.3p
LUSC	hsa.miR.152.3p
LUSC	hsa.miR.152.3p
LUSC	hsa.miR.152.3p
LUSC	hsa.miR.152.3p
LUSC	hsa.miR.152.3p
LUSC	hsa.miR.152.3p
LUSC	hsa.miR.152.3p
LUSC	hsa.miR.152.3p
LUSC	hsa.miR.152.3p
LUSC	hsa.miR.152.3p
LUSC	hsa.miR.152.3p
LUSC	hsa.miR.152.3p
LUSC	hsa.miR.152.3p
LUSC	hsa.miR.152.3p
LUSC	hsa.miR.152.3p
LUSC	hsa.miR.152.3p
LUSC	hsa.miR.152.3p
LUSC	hsa.miR.152.3p
LUSC	hsa.miR.152.3p
LUSC	hsa.miR.152.3p
LUSC	hsa.miR.152.3p
LUSC	hsa.miR.152.3p
LUSC	hsa.miR.152.3p
LUSC	hsa.miR.152.3p
LUSC	hsa.miR.152.3p
LUSC	hsa.miR.152.3p
LUSC	hsa.miR.152.3p
LUSC	hsa.miR.152.3p
LUSC	hsa.miR.152.3p
LUSC	hsa.miR.152.3p
LUSC	hsa.miR.152.3p
LUSC	hsa.miR.152.3p
LUSC	hsa.miR.152.3p
LUSC	hsa.miR.152.3p
LUSC	hsa.miR.152.3p
LUSC	hsa.miR.152.3p
LUSC	hsa.miR.152.3p
LUSC	hsa.miR.152.3p
LUSC	hsa.miR.152.3p
LUSC	hsa.miR.152.3p
LUSC	hsa.miR.152.3p
LUSC	hsa.miR.152.3p
LUSC	hsa.miR.152.3p
LUSC	hsa.miR.152.3p
LUSC	hsa.miR.152.3p
LUSC	hsa.miR.152.3p
LUSC	hsa.miR.152.3p
LUSC	hsa.miR.152.3p
LUSC	hsa.miR.152.3p
LUSC	hsa.miR.152.3p
LUSC	hsa.miR.152.3p
LUSC	hsa.miR.152.3p
LUSC	hsa.miR.152.3p
LUSC	hsa.miR.152.3p
LUSC	hsa.miR.152.3p
LUSC	hsa.miR.152.3p
LUSC	hsa.miR.152.3p
LUSC	hsa.miR.152.3p
LUSC	hsa.miR.152.3p
LUSC	hsa.miR.152.3p
LUSC	hsa.miR.152.3p
LUSC	hsa.miR.152.3p
LUSC	hsa.miR.152.3p
LUSC	hsa.miR.152.3p
LUSC	hsa.miR.152.3p
LUSC	hsa.miR.152.3p
LUSC	hsa.miR.152.3p
LUSC	hsa.miR.152.3p
LUSC	hsa.miR.152.3p
LUSC	hsa.miR.152.3p
LUSC	hsa.miR.152.3p
LUSC	hsa.miR.152.3p
LUSC	hsa.miR.152.3p
LUSC	hsa.miR.152.3p
LUSC	hsa.miR.152.3p
LUSC	hsa.miR.152.3p
LUSC	hsa.miR.152.3p
LUSC	hsa.miR.152.3p
LUSC	hsa.miR.152.3p
LUSC	hsa.miR.152.3p
LUSC	hsa.miR.152.3p
LUSC	hsa.miR.152.3p
LUSC	hsa.miR.152.3p
LUSC	hsa.miR.152.3p
LUSC	hsa.miR.152.3p
LUSC	hsa.miR.152.3p
LUSC	hsa.miR.152.3p
LUSC	hsa.miR.152.3p
LUSC	hsa.miR.152.3p
LUSC	hsa.miR.152.3p
LUSC	hsa.miR.152.3p
LUSC	hsa.miR.152.3p
LUSC	hsa.miR.152.3p
LUSC	hsa.miR.152.3p
LUSC	hsa.miR.152.3p
LUSC	hsa.miR.152.3p
LUSC	hsa.miR.152.3p
LUSC	hsa.miR.152.3p
LUSC	hsa.miR.152.3p
LUSC	hsa.miR.152.3p
LUSC	hsa.miR.152.3p
LUSC	hsa.miR.152.3p
LUSC	hsa.miR.152.3p
LUSC	hsa.miR.152.3p
LUSC	hsa.miR.152.3p
LUSC	hsa.miR.152.3p
LUSC	hsa.miR.152.3p
LUSC	hsa.miR.152.3p
LUSC	hsa.miR.152.3p
LUSC	hsa.miR.152.3p
LUSC	hsa.miR.152.3p
LUSC	hsa.miR.152.3p
LUSC	hsa.miR.152.3p
LUSC	hsa.miR.152.3p
LUSC	hsa.miR.152.3p
LUSC	hsa.miR.152.3p
LUSC	hsa.miR.152.3p
LUSC	hsa.miR.152.3p
LUSC	hsa.miR.152.3p
LUSC	hsa.miR.152.3p
LUSC	hsa.miR.152.3p
LUSC	hsa.miR.152.3p
LUSC	hsa.miR.152.3p
LUSC	hsa.miR.152.3p
LUSC	hsa.miR.152.3p
LUSC	hsa.miR.152.3p
LUSC	hsa.miR.152.3p
LUSC	hsa.miR.152.3p
LUSC	hsa.miR.152.3p
LUSC	hsa.miR.152.3p
LUSC	hsa.miR.152.3p
LUSC	hsa.miR.152.3p
LUSC	hsa.miR.152.3p
LUSC	hsa.miR.152.3p
LUSC	hsa.miR.152.3p
LUSC	hsa.miR.152.3p
LUSC	hsa.miR.152.3p
LUSC	hsa.miR.152.3p
LUSC	hsa.miR.152.3p
LUSC	hsa.miR.152.3p
LUSC	hsa.miR.152.3p
LUSC	hsa.miR.152.3p
LUAD	hsa.miR.152.3p
LUAD	hsa.miR.152.3p
LUAD	hsa.miR.152.3p
LUAD	hsa.miR.152.3p
LUAD	hsa.miR.152.3p
LUAD	hsa.miR.152.3p
LUAD	hsa.miR.152.3p
LUAD	hsa.miR.152.3p
LUAD	hsa.miR.152.3p
LUAD	hsa.miR.152.3p
LUAD	hsa.miR.152.3p
LUAD	hsa.miR.152.3p
LUAD	hsa.miR.152.3p
LUAD	hsa.miR.152.3p
LUAD	hsa.miR.152.3p
LUAD	hsa.miR.152.3p
LUAD	hsa.miR.152.3p
LUAD	hsa.miR.152.3p
LUAD	hsa.miR.152.3p
LUAD	hsa.miR.152.3p
LUAD	hsa.miR.152.3p
LUAD	hsa.miR.152.3p
LUAD	hsa.miR.152.3p
LUAD	hsa.miR.152.3p
LUAD	hsa.miR.152.3p
LUAD	hsa.miR.152.3p
LUAD	hsa.miR.152.3p
LUAD	hsa.miR.152.3p
LUAD	hsa.miR.152.3p
LUAD	hsa.miR.152.3p
LUAD	hsa.miR.152.3p
LUAD	hsa.miR.152.3p
LUAD	hsa.miR.152.3p
LUAD	hsa.miR.152.3p
LUAD	hsa.miR.152.3p
LUAD	hsa.miR.152.3p
LUAD	hsa.miR.152.3p
LUAD	hsa.miR.152.3p
LUAD	hsa.miR.152.3p
LUAD	hsa.miR.152.3p
LUAD	hsa.miR.152.3p
LUAD	hsa.miR.152.3p
LUAD	hsa.miR.152.3p
LUAD	hsa.miR.152.3p
LUAD	hsa.miR.152.3p
LUAD	hsa.miR.152.3p
LUAD	hsa.miR.152.3p
LUAD	hsa.miR.152.3p
LUAD	hsa.miR.152.3p
LUAD	hsa.miR.152.3p
LUAD	hsa.miR.152.3p
LUAD	hsa.miR.152.3p
LUAD	hsa.miR.152.3p
LUAD	hsa.miR.152.3p
LUAD	hsa.miR.152.3p
LUAD	hsa.miR.152.3p
LUAD	hsa.miR.152.3p
LUAD	hsa.miR.152.3p
LUAD	hsa.miR.152.3p
LUAD	hsa.miR.152.3p
LUAD	hsa.miR.152.3p
LUAD	hsa.miR.152.3p
LUAD	hsa.miR.152.3p
LUAD	hsa.miR.152.3p
LUAD	hsa.miR.152.3p
LUAD	hsa.miR.152.3p
LUAD	hsa.miR.152.3p
LUAD	hsa.miR.152.3p
LUAD	hsa.miR.152.3p
LUAD	hsa.miR.152.3p
LUAD	hsa.miR.152.3p
LUAD	hsa.miR.152.3p
LUAD	hsa.miR.152.3p
LUAD	hsa.miR.152.3p
LUAD	hsa.miR.152.3p
LUAD	hsa.miR.152.3p
LUAD	hsa.miR.152.3p
LUAD	hsa.miR.152.3p
LUAD	hsa.miR.152.3p
LUAD	hsa.miR.152.3p
LUAD	hsa.miR.152.3p
LUAD	hsa.miR.152.3p
LUAD	hsa.miR.152.3p
LUAD	hsa.miR.152.3p
LUAD	hsa.miR.152.3p
LUAD	hsa.miR.152.3p
LUAD	hsa.miR.152.3p
LUAD	hsa.miR.152.3p
LUAD	hsa.miR.152.3p
LUAD	hsa.miR.152.3p
LUAD	hsa.miR.152.3p
LUAD	hsa.miR.152.3p
LUAD	hsa.miR.152.3p
LUAD	hsa.miR.152.3p
LUAD	hsa.miR.152.3p
LUAD	hsa.miR.152.3p
LUAD	hsa.miR.152.3p
LUAD	hsa.miR.152.3p
LUAD	hsa.miR.152.3p
LUAD	hsa.miR.152.3p
LUAD	hsa.miR.152.3p
LUAD	hsa.miR.152.3p
LUAD	hsa.miR.152.3p
LUAD	hsa.miR.152.3p
LUAD	hsa.miR.152.3p
LUAD	hsa.miR.152.3p
LUAD	hsa.miR.152.3p
LUAD	hsa.miR.152.3p
LUAD	hsa.miR.152.3p
LUAD	hsa.miR.152.3p
LUAD	hsa.miR.152.3p
LUAD	hsa.miR.152.3p
LUAD	hsa.miR.152.3p
LUAD	hsa.miR.152.3p
LUAD	hsa.miR.152.3p
LUAD	hsa.miR.152.3p
LUAD	hsa.miR.152.3p
LUAD	hsa.miR.152.3p
LUAD	hsa.miR.152.3p
LUAD	hsa.miR.152.3p
LUAD	hsa.miR.152.3p
LUAD	hsa.miR.152.3p
LUAD	hsa.miR.152.3p
LUAD	hsa.miR.152.3p
LUAD	hsa.miR.152.3p
LUAD	hsa.miR.152.3p
LUAD	hsa.miR.152.3p
LUAD	hsa.miR.152.3p
LUAD	hsa.miR.152.3p
LUAD	hsa.miR.152.3p
LUAD	hsa.miR.152.3p
LUAD	hsa.miR.152.3p
LUAD	hsa.miR.152.3p
LUAD	hsa.miR.152.3p
LUAD	hsa.miR.152.3p
LUAD	hsa.miR.152.3p
LUAD	hsa.miR.152.3p
LUAD	hsa.miR.152.3p
LUAD	hsa.miR.152.3p
LUAD	hsa.miR.152.3p
LUAD	hsa.miR.152.3p
LUAD	hsa.miR.152.3p
LUAD	hsa.miR.152.3p
LUAD	hsa.miR.152.3p
LUAD	hsa.miR.152.3p
LUAD	hsa.miR.152.3p
LUAD	hsa.miR.152.3p
LUAD	hsa.miR.152.3p
LUAD	hsa.miR.152.3p
LUAD	hsa.miR.152.3p
LUAD	hsa.miR.152.3p
LUAD	hsa.miR.152.3p
LUAD	hsa.miR.152.3p
LUAD	hsa.miR.152.3p
LUAD	hsa.miR.152.3p
LUAD	hsa.miR.152.3p
LUAD	hsa.miR.152.3p
LUAD	hsa.miR.152.3p
LUAD	hsa.miR.152.3p
LUAD	hsa.miR.152.3p
LUAD	hsa.miR.152.3p
LUAD	hsa.miR.152.3p
LUAD	hsa.miR.152.3p
LUAD	hsa.miR.152.3p
LUAD	hsa.miR.152.3p
LUAD	hsa.miR.152.3p
LUAD	hsa.miR.152.3p
LUAD	hsa.miR.152.3p
LUAD	hsa.miR.152.3p
LUAD	hsa.miR.152.3p
LUAD	hsa.miR.152.3p
LUAD	hsa.miR.152.3p
LUAD	hsa.miR.152.3p
LUAD	hsa.miR.152.3p
LUAD	hsa.miR.152.3p
LUAD	hsa.miR.152.3p
LUAD	hsa.miR.152.3p
LUAD	hsa.miR.152.3p
LUAD	hsa.miR.152.3p
LUAD	hsa.miR.152.3p
LUAD	hsa.miR.152.3p
LUAD	hsa.miR.152.3p
LUAD	hsa.miR.152.3p
LUAD	hsa.miR.152.3p
LUAD	hsa.miR.152.3p
LUAD	hsa.miR.152.3p
LUAD	hsa.miR.152.3p
LUAD	hsa.miR.152.3p
LUAD	hsa.miR.152.3p
LUAD	hsa.miR.152.3p
LUAD	hsa.miR.152.3p
LUAD	hsa.miR.152.3p
LUAD	hsa.miR.152.3p
LUAD	hsa.miR.152.3p
LUAD	hsa.miR.152.3p
LUAD	hsa.miR.152.3p
LUAD	hsa.miR.152.3p
LUAD	hsa.miR.152.3p
LUAD	hsa.miR.152.3p
LUAD	hsa.miR.152.3p
LUAD	hsa.miR.152.3p
LUAD	hsa.miR.152.3p
LUAD	hsa.miR.152.3p
LUAD	hsa.miR.152.3p
LUAD	hsa.miR.152.3p
LUAD	hsa.miR.152.3p
LUAD	hsa.miR.152.3p
LUAD	hsa.miR.152.3p
LUAD	hsa.miR.152.3p
LUAD	hsa.miR.152.3p
LUAD	hsa.miR.152.3p
LUAD	hsa.miR.152.3p
LUAD	hsa.miR.152.3p
LUAD	hsa.miR.152.3p
LUAD	hsa.miR.152.3p
LUAD	hsa.miR.152.3p
LUAD	hsa.miR.152.3p
LUAD	hsa.miR.152.3p
LUAD	hsa.miR.152.3p
LUAD	hsa.miR.152.3p
LUAD	hsa.miR.152.3p
LUAD	hsa.miR.152.3p
LUAD	hsa.miR.152.3p
LUAD	hsa.miR.152.3p
LUAD	hsa.miR.152.3p
LUAD	hsa.miR.152.3p
LUAD	hsa.miR.152.3p
LUAD	hsa.miR.152.3p
LUAD	hsa.miR.152.3p
LUAD	hsa.miR.152.3p
LUAD	hsa.miR.152.3p
LUAD	hsa.miR.152.3p
LUAD	hsa.miR.152.3p
LUAD	hsa.miR.152.3p
LUAD	hsa.miR.152.3p
LUAD	hsa.miR.152.3p
LUAD	hsa.miR.152.3p
LUAD	hsa.miR.152.3p
LUAD	hsa.miR.152.3p
LUAD	hsa.miR.152.3p
LUAD	hsa.miR.152.3p
LUAD	hsa.miR.152.3p
LUAD	hsa.miR.152.3p
LUAD	hsa.miR.152.3p
LUAD	hsa.miR.152.3p
LUAD	hsa.miR.152.3p
LUAD	hsa.miR.152.3p
LUAD	hsa.miR.152.3p
LUAD	hsa.miR.152.3p
LUAD	hsa.miR.152.3p
LUAD	hsa.miR.152.3p
LUAD	hsa.miR.152.3p
LUAD	hsa.miR.152.3p
LUAD	hsa.miR.152.3p
LUAD	hsa.miR.152.3p
LUAD	hsa.miR.152.3p
LUAD	hsa.miR.152.3p
LUAD	hsa.miR.152.3p
LUAD	hsa.miR.152.3p
LUAD	hsa.miR.152.3p
LUAD	hsa.miR.152.3p
LUAD	hsa.miR.152.3p
LUAD	hsa.miR.152.3p
LUAD	hsa.miR.152.3p
LUAD	hsa.miR.152.3p
LUAD	hsa.miR.152.3p
LUAD	hsa.miR.152.3p
LUAD	hsa.miR.152.3p
LUAD	hsa.miR.152.3p
LUAD	hsa.miR.152.3p
LUAD	hsa.miR.152.3p
LUAD	hsa.miR.152.3p
LUAD	hsa.miR.152.3p
LUAD	hsa.miR.152.3p
LUAD	hsa.miR.152.3p
LUAD	hsa.miR.152.3p
LUAD	hsa.miR.152.3p
LUAD	hsa.miR.152.3p
LUAD	hsa.miR.152.3p
LUAD	hsa.miR.152.3p
LUAD	hsa.miR.152.3p
LUAD	hsa.miR.152.3p
LUAD	hsa.miR.152.3p
LUAD	hsa.miR.152.3p
LUAD	hsa.miR.152.3p
LUAD	hsa.miR.152.3p
LUAD	hsa.miR.152.3p
LUAD	hsa.miR.152.3p
LUAD	hsa.miR.152.3p
LUAD	hsa.miR.152.3p
LUAD	hsa.miR.152.3p
LUAD	hsa.miR.152.3p
LUAD	hsa.miR.152.3p
LUAD	hsa.miR.152.3p
LUAD	hsa.miR.152.3p
LUAD	hsa.miR.152.3p
LUAD	hsa.miR.152.3p
LUAD	hsa.miR.152.3p
LUAD	hsa.miR.152.3p
LUAD	hsa.miR.152.3p
LUAD	hsa.miR.152.3p
LUAD	hsa.miR.152.3p
LUAD	hsa.miR.152.3p
LUAD	hsa.miR.152.3p
LUAD	hsa.miR.152.3p
LUAD	hsa.miR.152.3p
LUAD	hsa.miR.152.3p
LUAD	hsa.miR.152.3p
LUAD	hsa.miR.152.3p
LUAD	hsa.miR.152.3p
LUAD	hsa.miR.152.3p
LUAD	hsa.miR.152.3p
LUAD	hsa.miR.152.3p
LUAD	hsa.miR.152.3p
LUAD	hsa.miR.152.3p
LUAD	hsa.miR.152.3p
LUAD	hsa.miR.152.3p
LUAD	hsa.miR.152.3p
LUAD	hsa.miR.152.3p
LUAD	hsa.miR.152.3p
LUAD	hsa.miR.152.3p
LUAD	hsa.miR.152.3p
LUAD	hsa.miR.152.3p
LUAD	hsa.miR.152.3p
LUAD	hsa.miR.152.3p
LUAD	hsa.miR.152.3p
LUAD	hsa.miR.152.3p
LUAD	hsa.miR.152.3p
LUAD	hsa.miR.152.3p
LUAD	hsa.miR.152.3p
LUAD	hsa.miR.152.3p
LUAD	hsa.miR.152.3p
LUAD	hsa.miR.152.3p
LUAD	hsa.miR.152.3p
LUAD	hsa.miR.152.3p
LUAD	hsa.miR.152.3p
LUAD	hsa.miR.152.3p
LUAD	hsa.miR.152.3p
LUAD	hsa.miR.152.3p
LUAD	hsa.miR.152.3p
LUAD	hsa.miR.152.3p
LUAD	hsa.miR.152.3p
LUAD	hsa.miR.152.3p
LUAD	hsa.miR.152.3p
LUAD	hsa.miR.152.3p
LUAD	hsa.miR.152.3p
LUAD	hsa.miR.152.3p
LUAD	hsa.miR.152.3p
LUAD	hsa.miR.152.3p
LUAD	hsa.miR.152.3p
LUAD	hsa.miR.152.3p
LUAD	hsa.miR.152.3p
LUAD	hsa.miR.152.3p
LUAD	hsa.miR.152.3p
[truncated: 10,373 more rows]
