# Supplementary material for: Reveal the Regulation Patterns of Prognosis-Related miRNAs and lncRNAs Across Solid Tumors in the Cancer Genome Atlas
Source: Front Cell Dev Biol. 2020 May 25;8:368. doi: 10.3389/fcell.2020.00368 (PMC7261917; doi:10.3389/fcell.2020.00368)
Supplement: Supplementary file 6 [file Table_12.xlsx]

## Sheet: Urologic_common_gene_pathway
common gene	pathway1	pathway2	pathway3	pathway4	pathway5	pathway6
MYC	cell cycle	Hippo	MAPK	PI3K-Akt	TGFβ	Wnt
CCND2	cell cycle	Hippo	p53	PI3K-Akt	Wnt
CCND1	cell cycle	Hippo	p53	PI3K-Akt	Wnt
TP53	cell cycle	MAPK	p53	PI3K-Akt	Wnt
TGFB2	cell cycle	Hippo	MAPK	TGFβ
GSK3B	cell cycle	Hippo	PI3K-Akt	Wnt
SMAD4	cell cycle	Hippo	TGFβ	Wnt
YWHAZ	cell cycle	Hippo	PI3K-Akt
YWHAQ	cell cycle	Hippo	PI3K-Akt
YWHAH	cell cycle	Hippo	PI3K-Akt
YWHAB	cell cycle	Hippo	PI3K-Akt
YWHAG	cell cycle	Hippo	PI3K-Akt
MDM2	cell cycle	p53	PI3K-Akt
CDKN1A	cell cycle	p53	PI3K-Akt
CCNE2	cell cycle	p53	PI3K-Akt
CDK6	cell cycle	p53	PI3K-Akt
IGF1	MAPK	p53	PI3K-Akt
SMAD2	cell cycle	Hippo	TGFβ
TGFBR2	Hippo	MAPK	TGFβ
TGFBR1	Hippo	MAPK	TGFβ
PPP2CA	Hippo	PI3K-Akt	TGFβ
MAPK1	MAPK	PI3K-Akt	TGFβ
THBS1	p53	PI3K-Akt	TGFβ
DVL3	Hippo	Notch	Wnt
DVL1	Hippo	Notch	Wnt
RAC1	MAPK	PI3K-Akt	Wnt
PRKCA	MAPK	PI3K-Akt	Wnt
STK3	Hippo	MAPK
CDKN2A	cell cycle	p53
ATM	cell cycle	p53
BBC3	Hippo	p53
FAS	MAPK	p53
CASP3	MAPK	p53
CDKN1B	cell cycle	PI3K-Akt
AKT1	MAPK	PI3K-Akt
AKT2	MAPK	PI3K-Akt
GNG12	MAPK	PI3K-Akt
IGF1R	MAPK	PI3K-Akt
ERBB4	MAPK	PI3K-Akt
FASLG	MAPK	PI3K-Akt
KITLG	MAPK	PI3K-Akt
KRAS	MAPK	PI3K-Akt
GRB2	MAPK	PI3K-Akt
IGF2	MAPK	PI3K-Akt
KIT	MAPK	PI3K-Akt
VEGFA	MAPK	PI3K-Akt
FGF2	MAPK	PI3K-Akt
PDGFRA	MAPK	PI3K-Akt
MAP2K1	MAPK	PI3K-Akt
EGFR	MAPK	PI3K-Akt
INSR	MAPK	PI3K-Akt
NGFR	MAPK	PI3K-Akt
NRAS	MAPK	PI3K-Akt
HGF	MAPK	PI3K-Akt
PTEN	p53	PI3K-Akt
BCL2	p53	PI3K-Akt
BMP7	Hippo	TGFβ
BMP2	Hippo	TGFβ
BMPR2	Hippo	TGFβ
BMPR1A	Hippo	TGFβ
ID2	Hippo	TGFβ
GDF6	Hippo	TGFβ
SMAD7	Hippo	TGFβ
RPS6KB1	PI3K-Akt	TGFβ
WNT10B	Hippo	Wnt
APC	Hippo	Wnt
WNT1	Hippo	Wnt
WNT5A	Hippo	Wnt
WNT3A	Hippo	Wnt
FZD2	Hippo	Wnt
FZD3	Hippo	Wnt
FZD7	Hippo	Wnt
FZD9	Hippo	Wnt
CTNNB1	Hippo	Wnt
WNT2B	Hippo	Wnt
NFATC3	MAPK	Wnt
JUN	MAPK	Wnt
NLK	MAPK	Wnt
MAPK10	MAPK	Wnt
MAPK8	MAPK	Wnt
PRKACA	MAPK	Wnt
PRKACB	MAPK	Wnt
PPP3CA	MAPK	Wnt
PPP3CB	MAPK	Wnt
PSEN1	Notch	Wnt
RHOA	TGFβ	Wnt
WEE1	cell cycle
CDKN1C	cell cycle
SMC1A	cell cycle
STAG2	cell cycle
CDC25A	cell cycle
STAG1	cell cycle
CDC27	cell cycle
TFDP2	cell cycle
E2F2	cell cycle
RB1	cell cycle
ORC4	cell cycle
CCNA2	cell cycle
E2F3	cell cycle
E2F1	cell cycle
ACTG1	Hippo
DLG2	Hippo
PARD6B	Hippo
WWC1	Hippo
YAP1	Hippo
NF2	Hippo
PPP1CB	Hippo
PPP1CC	Hippo
BIRC5	Hippo
MOB1A	Hippo
MOB1B	Hippo
TEAD1	Hippo
CRKL	MAPK
HSPA8	MAPK
RAPGEF2	MAPK
CACNA1I	MAPK
MAP3K2	MAPK
MAP3K1	MAPK
IRAK1	MAPK
MAP4K2	MAPK
RAP1A	MAPK
CACNA2D1	MAPK
ELK4	MAPK
CRK	MAPK
MAPKAPK5	MAPK
NF1	MAPK
FOS	MAPK
RPS6KA3	MAPK
RPS6KA5	MAPK
MEF2C	MAPK
MAP3K3	MAPK
CDC42	MAPK
MKNK2	MAPK
MAPK14	MAPK
RASGRP1	MAPK
STK4	MAPK
DUSP8	MAPK
DUSP5	MAPK
DUSP1	MAPK
SRF	MAPK
RPS6KA4	MAPK
TAOK1	MAPK
MAP4K3	MAPK
HSPA1B	MAPK
MAP2K7	MAPK
DUSP10	MAPK
RASA2	MAPK
TAB2	MAPK
DTX3L	Notch
NOTCH2	Notch
NCOR2	Notch
NCSTN	Notch
RBPJ	Notch
DTX4	Notch
DTX2	Notch
JAG1	Notch
NOTCH1	Notch
PMAIP1	p53
SESN1	p53
MDM4	p53
TNFRSF10B	p53
SESN3	p53
CCNG1	p53
ZMAT3	p53
STEAP3	p53
CYCS	p53
PPM1D	p53
SERPINB5	p53
THBS2	PI3K-Akt
PIK3CA	PI3K-Akt
BRCA1	PI3K-Akt
DDIT4	PI3K-Akt
PIK3R1	PI3K-Akt
CREB1	PI3K-Akt
ITGA5	PI3K-Akt
ITGA6	PI3K-Akt
IRS1	PI3K-Akt
PPP2R5E	PI3K-Akt
PIK3R3	PI3K-Akt
OSMR	PI3K-Akt
TLR4	PI3K-Akt
PIK3CB	PI3K-Akt
COL4A1	PI3K-Akt
EIF4E	PI3K-Akt
LAMC1	PI3K-Akt
PRKAA2	PI3K-Akt
G6PC	PI3K-Akt
TSC1	PI3K-Akt
MAGI2	PI3K-Akt
ITGB1	PI3K-Akt
GNB1	PI3K-Akt
GNB2	PI3K-Akt
MTOR	PI3K-Akt
PHLPP2	PI3K-Akt
FOXO3	PI3K-Akt
IL6	PI3K-Akt
CDK2	PI3K-Akt
HSP90AA1	PI3K-Akt
MCL1	PI3K-Akt
BCL2L11	PI3K-Akt
PTK2	PI3K-Akt
TNR	PI3K-Akt
ITGB8	PI3K-Akt
IL6R	PI3K-Akt
CREB3L2	PI3K-Akt
PDPK1	PI3K-Akt
SP1	TGFβ
ACVR1C	TGFβ
SMURF1	TGFβ
SMURF2	TGFβ
RGMA	TGFβ
SMAD9	TGFβ
SMAD5	TGFβ
SMAD6	TGFβ
RGMB	TGFβ
ID4	TGFβ
ACVR1	TGFβ
ACVR2A	TGFβ
ACVR2B	TGFβ
ROCK1	TGFβ
PITX2	TGFβ
FBN1	TGFβ
TGIF1	TGFβ
ROR1	Wnt
CSNK1A1	Wnt
CSNK2A1	Wnt
RSPO3	Wnt
CHD8	Wnt
WISP1	Wnt
ZNRF3	Wnt
FRAT2	Wnt
SFRP1	Wnt
LRP6	Wnt
TBL1XR1	Wnt
ROCK2	Wnt
VANGL1	Wnt
VANGL2	Wnt
PRICKLE1	Wnt
PRICKLE2	Wnt
DAAM1	Wnt
GPC4	Wnt
DKK2	Wnt
CTNNBIP1	Wnt

## Sheet: Gynecologic_common_gene_pathway
common gene	pathway1	pathway2	pathway3	pathway4	pathway5	pathway6
MYC	cell cycle	Hippo	MAPK	PI3K-Akt	TGFβ	Wnt
CCND1	cell cycle	Hippo	p53	PI3K-Akt	Wnt
CCND2	cell cycle	Hippo	p53	PI3K-Akt	Wnt
TP53	cell cycle	MAPK	p53	PI3K-Akt	Wnt
TGFB1	cell cycle	Hippo	MAPK	TGFβ
TGFB2	cell cycle	Hippo	MAPK	TGFβ
GSK3B	cell cycle	Hippo	PI3K-Akt	Wnt
SMAD4	cell cycle	Hippo	TGFβ	Wnt
SMAD3	cell cycle	Hippo	TGFβ	Wnt
EP300	cell cycle	Notch	TGFβ	Wnt
YWHAZ	cell cycle	Hippo	PI3K-Akt
YWHAQ	cell cycle	Hippo	PI3K-Akt
YWHAH	cell cycle	Hippo	PI3K-Akt
YWHAE	cell cycle	Hippo	PI3K-Akt
FGF1	Hippo	MAPK	PI3K-Akt
CCNE2	cell cycle	p53	PI3K-Akt
CCNE1	cell cycle	p53	PI3K-Akt
CDKN1A	cell cycle	p53	PI3K-Akt
CDK4	cell cycle	p53	PI3K-Akt
CDK6	cell cycle	p53	PI3K-Akt
MDM2	cell cycle	p53	PI3K-Akt
IGF1	MAPK	p53	PI3K-Akt
SMAD2	cell cycle	Hippo	TGFβ
TGFBR2	Hippo	MAPK	TGFβ
TGFBR1	Hippo	MAPK	TGFβ
PPP2R1A	Hippo	PI3K-Akt	TGFβ
PPP2CA	Hippo	PI3K-Akt	TGFβ
MAPK1	MAPK	PI3K-Akt	TGFβ
THBS1	p53	PI3K-Akt	TGFβ
DVL3	Hippo	Notch	Wnt
DVL1	Hippo	Notch	Wnt
RAC1	MAPK	PI3K-Akt	Wnt
PRKCA	MAPK	PI3K-Akt	Wnt
CDC25B	cell cycle	MAPK
HDAC2	cell cycle	Notch
ATM	cell cycle	p53
CDK1	cell cycle	p53
CCNB1	cell cycle	p53
CHEK2	cell cycle	p53
CHEK1	cell cycle	p53
SERPINE1	Hippo	p53
TP73	Hippo	p53
FAS	MAPK	p53
CDKN1B	cell cycle	PI3K-Akt
RBL2	cell cycle	PI3K-Akt
PPP2R2A	Hippo	PI3K-Akt
IGF1R	MAPK	PI3K-Akt
VEGFA	MAPK	PI3K-Akt
FGF5	MAPK	PI3K-Akt
INSR	MAPK	PI3K-Akt
EGFR	MAPK	PI3K-Akt
HGF	MAPK	PI3K-Akt
IKBKB	MAPK	PI3K-Akt
GNG12	MAPK	PI3K-Akt
KITLG	MAPK	PI3K-Akt
CSF1	MAPK	PI3K-Akt
IGF2	MAPK	PI3K-Akt
PDGFRA	MAPK	PI3K-Akt
FLT1	MAPK	PI3K-Akt
FGF10	MAPK	PI3K-Akt
ERBB3	MAPK	PI3K-Akt
ERBB4	MAPK	PI3K-Akt
KIT	MAPK	PI3K-Akt
HRAS	MAPK	PI3K-Akt
RAF1	MAPK	PI3K-Akt
KDR	MAPK	PI3K-Akt
EFNA3	MAPK	PI3K-Akt
EREG	MAPK	PI3K-Akt
MAP2K1	MAPK	PI3K-Akt
AKT1	MAPK	PI3K-Akt
AKT2	MAPK	PI3K-Akt
BDNF	MAPK	PI3K-Akt
KRAS	MAPK	PI3K-Akt
GRB2	MAPK	PI3K-Akt
NR4A1	MAPK	PI3K-Akt
FGF9	MAPK	PI3K-Akt
FGF7	MAPK	PI3K-Akt
FGF2	MAPK	PI3K-Akt
NFKB1	MAPK	PI3K-Akt
SOS2	MAPK	PI3K-Akt
SOS1	MAPK	PI3K-Akt
NRAS	MAPK	PI3K-Akt
PDGFB	MAPK	PI3K-Akt
PTEN	p53	PI3K-Akt
CASP9	p53	PI3K-Akt
BCL2	p53	PI3K-Akt
E2F5	cell cycle	TGFβ
TFDP1	cell cycle	TGFβ
RBL1	cell cycle	TGFβ
GDF6	Hippo	TGFβ
SMAD7	Hippo	TGFβ
SMAD1	Hippo	TGFβ
BMP8B	Hippo	TGFβ
BMPR2	Hippo	TGFβ
BMPR1A	Hippo	TGFβ
BMP2	Hippo	TGFβ
ID2	Hippo	TGFβ
TNF	MAPK	TGFβ
RPS6KB1	PI3K-Akt	TGFβ
FBXW11	Hippo	Wnt
BTRC	Hippo	Wnt
WNT10B	Hippo	Wnt
APC	Hippo	Wnt
WNT7A	Hippo	Wnt
FZD9	Hippo	Wnt
WNT3A	Hippo	Wnt
AXIN2	Hippo	Wnt
TCF7L1	Hippo	Wnt
TCF7L2	Hippo	Wnt
WNT4	Hippo	Wnt
WNT2B	Hippo	Wnt
WNT9B	Hippo	Wnt
WNT5A	Hippo	Wnt
FZD3	Hippo	Wnt
FZD4	Hippo	Wnt
FZD5	Hippo	Wnt
FZD6	Hippo	Wnt
FZD7	Hippo	Wnt
PPP3R1	MAPK	Wnt
PPP3CA	MAPK	Wnt
NFATC1	MAPK	Wnt
NFATC3	MAPK	Wnt
NLK	MAPK	Wnt
MAPK8	MAPK	Wnt
MAPK9	MAPK	Wnt
PRKCB	MAPK	Wnt
MAP3K7	MAPK	Wnt
JUN	MAPK	Wnt
PRKACB	MAPK	Wnt
CTBP1	Notch	Wnt
CTBP2	Notch	Wnt
PSEN1	Notch	Wnt
BAMBI	TGFβ	Wnt
RHOA	TGFβ	Wnt
ESPL1	cell cycle
WEE1	cell cycle
ANAPC7	cell cycle
CDC6	cell cycle
CDC7	cell cycle
PTTG1	cell cycle
CCNA2	cell cycle
E2F3	cell cycle
E2F2	cell cycle
E2F1	cell cycle
MAD2L1	cell cycle
RB1	cell cycle
CDC14B	cell cycle
CDC14A	cell cycle
MCM7	cell cycle
MCM3	cell cycle
PLK1	cell cycle
PKMYT1	cell cycle
SMC1A	cell cycle
CDC25A	cell cycle
STAG1	cell cycle
CDC23	cell cycle
ABL1	cell cycle
RAD21	cell cycle
ORC4	cell cycle
DLG2	Hippo
MPP5	Hippo
YAP1	Hippo
MOB1A	Hippo
MOB1B	Hippo
AJUBA	Hippo
PARD3	Hippo
SAV1	Hippo
CDH1	Hippo
ACTB	Hippo
TP53BP2	Hippo
FRMD6	Hippo
WWC1	Hippo
LATS2	Hippo
BIRC5	Hippo
TEAD1	Hippo
PARD6B	Hippo
RASSF1	Hippo
AMOT	Hippo
SCRIB	Hippo
CRKL	MAPK
HSPA8	MAPK
IRAK1	MAPK
IRAK4	MAPK
STK4	MAPK
RPS6KA1	MAPK
RPS6KA3	MAPK
RPS6KA4	MAPK
FLNA	MAPK
FLNB	MAPK
CACNA1C	MAPK
RAP1A	MAPK
CDC42	MAPK
MAP3K11	MAPK
MAP3K12	MAPK
ELK4	MAPK
PAK2	MAPK
MRAS	MAPK
MEF2C	MAPK
RASGRP1	MAPK
DUSP4	MAPK
TAOK1	MAPK
TAOK2	MAPK
TAOK3	MAPK
CACNG8	MAPK
RPS6KA6	MAPK
RAPGEF2	MAPK
CACNA1I	MAPK
MAP3K8	MAPK
MAP3K2	MAPK
MAP3K3	MAPK
MAP3K1	MAPK
MAP3K4	MAPK
MAP3K5	MAPK
RASGRF2	MAPK
RRAS2	MAPK
CRK	MAPK
PPM1A	MAPK
FOS	MAPK
MKNK2	MAPK
ARRB1	MAPK
SRF	MAPK
RPS6KA5	MAPK
MAP4K3	MAPK
MAP4K2	MAPK
MAP2K7	MAPK
MAP2K6	MAPK
IL1RAP	MAPK
DUSP16	MAPK
DUSP10	MAPK
RAP1B	MAPK
CACNA2D2	MAPK
CACNA2D1	MAPK
STMN1	MAPK
MAPKAPK5	MAPK
MAPK14	MAPK
CACNB2	MAPK
CACNB1	MAPK
DUSP8	MAPK
DUSP7	MAPK
DUSP6	MAPK
DUSP1	MAPK
DUSP2	MAPK
HSPA1B	MAPK
RASA1	MAPK
RASA2	MAPK
TAB2	MAPK
GNA12	MAPK
BRAF	MAPK
JAG1	Notch
NOTCH2	Notch
NCSTN	Notch
DLL1	Notch
DLL4	Notch
KAT2B	Notch
KAT2A	Notch
MAML2	Notch
DTX4	Notch
NUMB	Notch
RBPJ	Notch
NOTCH1	Notch
ADAM17	Notch
SESN1	p53
SESN2	p53
SESN3	p53
TNFRSF10B	p53
ZMAT3	p53
BID	p53
PPM1D	p53
PMAIP1	p53
MDM4	p53
CYCS	p53
CASP8	p53
AIFM2	p53
CCNG1	p53
CCNG2	p53
STEAP3	p53
RRM2	p53
IFNAR2	PI3K-Akt
IFNAR1	PI3K-Akt
PIK3CA	PI3K-Akt
PIK3CB	PI3K-Akt
TSC1	PI3K-Akt
STK11	PI3K-Akt
ITGA2	PI3K-Akt
ITGA3	PI3K-Akt
ITGA5	PI3K-Akt
HSP90B1	PI3K-Akt
JAK2	PI3K-Akt
JAK1	PI3K-Akt
COL4A1	PI3K-Akt
CDC37	PI3K-Akt
LAMA3	PI3K-Akt
LAMA4	PI3K-Akt
RXRA	PI3K-Akt
ITGB1	PI3K-Akt
ITGB3	PI3K-Akt
ITGB4	PI3K-Akt
ITGB8	PI3K-Akt
GHR	PI3K-Akt
EIF4E	PI3K-Akt
EIF4B	PI3K-Akt
EPOR	PI3K-Akt
GNB5	PI3K-Akt
GNB4	PI3K-Akt
GNB1	PI3K-Akt
IL6R	PI3K-Akt
ITGA6	PI3K-Akt
IRS1	PI3K-Akt
CDK2	PI3K-Akt
LPAR2	PI3K-Akt
PRKAA1	PI3K-Akt
MCL1	PI3K-Akt
CHRM2	PI3K-Akt
MTOR	PI3K-Akt
MAGI2	PI3K-Akt
BRCA1	PI3K-Akt
CREB5	PI3K-Akt
CREB1	PI3K-Akt
COL4A3	PI3K-Akt
F2R	PI3K-Akt
ITGA10	PI3K-Akt
THEM4	PI3K-Akt
LAMC1	PI3K-Akt
PPP2R5D	PI3K-Akt
PPP2R5E	PI3K-Akt
PPP2R5C	PI3K-Akt
IFNB1	PI3K-Akt
PRKAA2	PI3K-Akt
SGK3	PI3K-Akt
IL6	PI3K-Akt
COL1A1	PI3K-Akt
FOXO3	PI3K-Akt
PKN2	PI3K-Akt
HSP90AB1	PI3K-Akt
MYB	PI3K-Akt
TLR2	PI3K-Akt
TLR4	PI3K-Akt
THBS2	PI3K-Akt
PIK3R3	PI3K-Akt
PIK3R2	PI3K-Akt
PIK3R1	PI3K-Akt
PHLPP2	PI3K-Akt
PHLPP1	PI3K-Akt
HSP90AA1	PI3K-Akt
BCL2L11	PI3K-Akt
CREB3L2	PI3K-Akt
PDPK1	PI3K-Akt
ZFYVE16	TGFβ
SP1	TGFβ
ACVR1B	TGFβ
NOG	TGFβ
SMAD5	TGFβ
SMAD6	TGFβ
RGMB	TGFβ
FBN1	TGFβ
LEFTY1	TGFβ
ACVR2B	TGFβ
ACVR2A	TGFβ
SMURF2	TGFβ
ROCK1	TGFβ
TGIF2	TGFβ
TGIF1	TGFβ
ZFYVE9	TGFβ
SMURF1	TGFβ
RGMA	TGFβ
ID4	TGFβ
ACVR1	TGFβ
CAMK2G	Wnt
CAMK2A	Wnt
LRP6	Wnt
SENP2	Wnt
PPARD	Wnt
CSNK1A1	Wnt
ZNRF3	Wnt
FRAT2	Wnt
DKK1	Wnt
CTNNBIP1	Wnt
NFATC2	Wnt
VANGL1	Wnt
VANGL2	Wnt
TBL1X	Wnt
ROCK2	Wnt
ROR1	Wnt
PLCB1	Wnt
TBL1XR1	Wnt
PRICKLE2	Wnt
CSNK2A1	Wnt

## Sheet: GI_common_gene_pathway
common gene	pathway1	pathway2	pathway3	pathway4	pathway5	pathway6
MYC	cell cycle	Hippo	MAPK	PI3K-Akt	TGFβ	Wnt
CCND1	cell cycle	Hippo	p53	PI3K-Akt	Wnt
CCND3	cell cycle	Hippo	p53	PI3K-Akt	Wnt
CCND2	cell cycle	Hippo	p53	PI3K-Akt	Wnt
TP53	cell cycle	MAPK	p53	PI3K-Akt	Wnt
TGFB1	cell cycle	Hippo	MAPK	TGFβ
GSK3B	cell cycle	Hippo	PI3K-Akt	Wnt
SMAD3	cell cycle	Hippo	TGFβ	Wnt
SMAD4	cell cycle	Hippo	TGFβ	Wnt
EP300	cell cycle	Notch	TGFβ	Wnt
YWHAZ	cell cycle	Hippo	PI3K-Akt
YWHAQ	cell cycle	Hippo	PI3K-Akt
YWHAE	cell cycle	Hippo	PI3K-Akt
MDM2	cell cycle	p53	PI3K-Akt
CDKN1A	cell cycle	p53	PI3K-Akt
CCNE2	cell cycle	p53	PI3K-Akt
CCNE1	cell cycle	p53	PI3K-Akt
CDK4	cell cycle	p53	PI3K-Akt
CDK6	cell cycle	p53	PI3K-Akt
IGF1	MAPK	p53	PI3K-Akt
SMAD2	cell cycle	Hippo	TGFβ
TGFBR2	Hippo	MAPK	TGFβ
TGFBR1	Hippo	MAPK	TGFβ
PPP2CA	Hippo	PI3K-Akt	TGFβ
MAPK1	MAPK	PI3K-Akt	TGFβ
THBS1	p53	PI3K-Akt	TGFβ
SKP1	cell cycle	TGFβ	Wnt
CDKN2A	cell cycle	p53
CHEK1	cell cycle	p53
ATM	cell cycle	p53
CDK1	cell cycle	p53
SERPINE1	Hippo	p53
FAS	MAPK	p53
CASP3	MAPK	p53
CDKN1B	cell cycle	PI3K-Akt
PPP2R2A	Hippo	PI3K-Akt
AKT2	MAPK	PI3K-Akt
GNG12	MAPK	PI3K-Akt
IGF1R	MAPK	PI3K-Akt
ERBB4	MAPK	PI3K-Akt
FASLG	MAPK	PI3K-Akt
FGFR3	MAPK	PI3K-Akt
KRAS	MAPK	PI3K-Akt
SOS1	MAPK	PI3K-Akt
CSF1	MAPK	PI3K-Akt
GRB2	MAPK	PI3K-Akt
KIT	MAPK	PI3K-Akt
MET	MAPK	PI3K-Akt
VEGFA	MAPK	PI3K-Akt
FGF9	MAPK	PI3K-Akt
FGF2	MAPK	PI3K-Akt
PDGFRA	MAPK	PI3K-Akt
SOS2	MAPK	PI3K-Akt
FGF5	MAPK	PI3K-Akt
NFKB1	MAPK	PI3K-Akt
AKT1	MAPK	PI3K-Akt
FGF10	MAPK	PI3K-Akt
MAP2K1	MAPK	PI3K-Akt
EREG	MAPK	PI3K-Akt
ERBB2	MAPK	PI3K-Akt
EGFR	MAPK	PI3K-Akt
NRAS	MAPK	PI3K-Akt
FGF18	MAPK	PI3K-Akt
PTEN	p53	PI3K-Akt
BCL2	p53	PI3K-Akt
RBL1	cell cycle	TGFβ
E2F5	cell cycle	TGFβ
BMP7	Hippo	TGFβ
BMPR2	Hippo	TGFβ
SMAD7	Hippo	TGFβ
SMAD1	Hippo	TGFβ
GDF6	Hippo	TGFβ
TNF	MAPK	TGFβ
RPS6KB1	PI3K-Akt	TGFβ
TCF7L2	Hippo	Wnt
APC	Hippo	Wnt
WNT2B	Hippo	Wnt
FZD4	Hippo	Wnt
FZD5	Hippo	Wnt
FZD6	Hippo	Wnt
WNT4	Hippo	Wnt
AXIN2	Hippo	Wnt
PPP3R1	MAPK	Wnt
NFATC3	MAPK	Wnt
PRKACA	MAPK	Wnt
MAPK8	MAPK	Wnt
PRKACB	MAPK	Wnt
BAMBI	TGFβ	Wnt
PLK1	cell cycle
PKMYT1	cell cycle
ESPL1	cell cycle
SMC1A	cell cycle
CDC25A	cell cycle
CDC27	cell cycle
CDC23	cell cycle
CDC20	cell cycle
CDC6	cell cycle
WEE1	cell cycle
E2F2	cell cycle
CCNA2	cell cycle
RB1	cell cycle
RAD21	cell cycle
ORC4	cell cycle
E2F3	cell cycle
E2F1	cell cycle
TFDP2	cell cycle
ACTG1	Hippo
PARD6B	Hippo
CDH1	Hippo
ACTB	Hippo
NF2	Hippo
FRMD6	Hippo
WWC1	Hippo
PPP1CB	Hippo
YAP1	Hippo
TEAD3	Hippo
MOB1A	Hippo
TEAD1	Hippo
AJUBA	Hippo
CRKL	MAPK
HSPA8	MAPK
RAPGEF2	MAPK
MAP3K2	MAPK
MAP3K3	MAPK
MAP3K1	MAPK
TAOK1	MAPK
MKNK2	MAPK
NF1	MAPK
RAP1B	MAPK
STK4	MAPK
RAP1A	MAPK
PAK2	MAPK
STMN1	MAPK
RRAS2	MAPK
CRK	MAPK
MAPKAPK5	MAPK
MAPKAPK2	MAPK
PPM1A	MAPK
ELK4	MAPK
RPS6KA3	MAPK
RPS6KA6	MAPK
MAP3K5	MAPK
MEF2C	MAPK
FLNA	MAPK
LAMTOR3	MAPK
CACNA1E	MAPK
MAPK14	MAPK
RPS6KA4	MAPK
CACNB2	MAPK
DUSP6	MAPK
DUSP1	MAPK
DUSP3	MAPK
SRF	MAPK
MAP2K6	MAPK
MAP4K2	MAPK
MAP2K4	MAPK
MAP2K3	MAPK
HSPA1B	MAPK
MAP2K7	MAPK
RASGRP3	MAPK
DUSP16	MAPK
RPS6KA5	MAPK
BRAF	MAPK
RBPJ	Notch
NOTCH2	Notch
HES1	Notch
NCSTN	Notch
NCOR2	Notch
DLL4	Notch
DTX4	Notch
NOTCH1	Notch
ADAM17	Notch
JAG1	Notch
PMAIP1	p53
MDM4	p53
CCNG1	p53
AIFM2	p53
SESN2	p53
SESN3	p53
TNFRSF10B	p53
STEAP3	p53
ZMAT3	p53
RRM2	p53
PPM1D	p53
PIK3R3	PI3K-Akt
BRCA1	PI3K-Akt
CREB5	PI3K-Akt
CREB1	PI3K-Akt
FN1	PI3K-Akt
TLR4	PI3K-Akt
BCL2L11	PI3K-Akt
ITGA5	PI3K-Akt
HSP90B1	PI3K-Akt
IRS1	PI3K-Akt
LAMB1	PI3K-Akt
JAK2	PI3K-Akt
PIK3R1	PI3K-Akt
JAK1	PI3K-Akt
MTOR	PI3K-Akt
COL4A2	PI3K-Akt
EIF4E	PI3K-Akt
LAMC1	PI3K-Akt
EIF4B	PI3K-Akt
EIF4EBP1	PI3K-Akt
PIK3CA	PI3K-Akt
COL4A1	PI3K-Akt
CDC37	PI3K-Akt
TSC1	PI3K-Akt
ITGA9	PI3K-Akt
IFNB1	PI3K-Akt
GNB1	PI3K-Akt
IL6R	PI3K-Akt
SGK3	PI3K-Akt
SGK1	PI3K-Akt
IL6	PI3K-Akt
CDK2	PI3K-Akt
HSP90AA1	PI3K-Akt
MCL1	PI3K-Akt
PRKAA1	PI3K-Akt
PIK3CG	PI3K-Akt
ITGB1	PI3K-Akt
ITGB4	PI3K-Akt
ITGB8	PI3K-Akt
PKN2	PI3K-Akt
TNC	PI3K-Akt
PPP2R5E	PI3K-Akt
CREB3L2	PI3K-Akt
PDPK1	PI3K-Akt
ZFYVE9	TGFβ
IFNG	TGFβ
SP1	TGFβ
ACVR1C	TGFβ
ACVR1B	TGFβ
SMURF1	TGFβ
SMURF2	TGFβ
RGMA	TGFβ
SMAD5	TGFβ
INHBA	TGFβ
ACVR1	TGFβ
ACVR2A	TGFβ
ACVR2B	TGFβ
NEO1	TGFβ
ROCK1	TGFβ
CAMK2G	Wnt
CSNK2A1	Wnt
SENP2	Wnt
CSNK1A1	Wnt
VANGL1	Wnt
TBL1XR1	Wnt
PRICKLE1	Wnt
GPC4	Wnt
PRICKLE4	Wnt
ROCK2	Wnt
CTNNBIP1	Wnt

## Sheet: Thoracic_common_gene_pathway
common gene	pathway1	pathway2	pathway3	pathway4	pathway5	pathway6
MYC	cell cycle	Hippo	MAPK	PI3K-Akt	TGFβ	Wnt
CCND1	cell cycle	Hippo	p53	PI3K-Akt	Wnt
CCND3	cell cycle	Hippo	p53	PI3K-Akt	Wnt
CCND2	cell cycle	Hippo	p53	PI3K-Akt	Wnt
TP53	cell cycle	MAPK	p53	PI3K-Akt	Wnt
TGFB1	cell cycle	Hippo	MAPK	TGFβ
TGFB2	cell cycle	Hippo	MAPK	TGFβ
GSK3B	cell cycle	Hippo	PI3K-Akt	Wnt
SMAD4	cell cycle	Hippo	TGFβ	Wnt
EP300	cell cycle	Notch	TGFβ	Wnt
GADD45A	cell cycle	MAPK	p53
YWHAZ	cell cycle	Hippo	PI3K-Akt
YWHAQ	cell cycle	Hippo	PI3K-Akt
YWHAH	cell cycle	Hippo	PI3K-Akt
YWHAB	cell cycle	Hippo	PI3K-Akt
YWHAG	cell cycle	Hippo	PI3K-Akt
YWHAE	cell cycle	Hippo	PI3K-Akt
FGF1	Hippo	MAPK	PI3K-Akt
CDKN1A	cell cycle	p53	PI3K-Akt
CCNE2	cell cycle	p53	PI3K-Akt
CCNE1	cell cycle	p53	PI3K-Akt
CDK4	cell cycle	p53	PI3K-Akt
CDK6	cell cycle	p53	PI3K-Akt
MDM2	cell cycle	p53	PI3K-Akt
IGF1	MAPK	p53	PI3K-Akt
SMAD2	cell cycle	Hippo	TGFβ
TGFBR2	Hippo	MAPK	TGFβ
TGFBR1	Hippo	MAPK	TGFβ
PPP2R1A	Hippo	PI3K-Akt	TGFβ
PPP2CA	Hippo	PI3K-Akt	TGFβ
MAPK3	MAPK	PI3K-Akt	TGFβ
MAPK1	MAPK	PI3K-Akt	TGFβ
THBS1	p53	PI3K-Akt	TGFβ
DVL3	Hippo	Notch	Wnt
RAC1	MAPK	PI3K-Akt	Wnt
SKP1	cell cycle	TGFβ	Wnt
CDC25B	cell cycle	MAPK
HDAC2	cell cycle	Notch
CDKN2A	cell cycle	p53
CDK1	cell cycle	p53
CCNB1	cell cycle	p53
CHEK2	cell cycle	p53
CHEK1	cell cycle	p53
SERPINE1	Hippo	p53
TP73	Hippo	p53
BBC3	Hippo	p53
CASP3	MAPK	p53
CDKN1B	cell cycle	PI3K-Akt
RBL2	cell cycle	PI3K-Akt
PPP2R2A	Hippo	PI3K-Akt
IGF1R	MAPK	PI3K-Akt
VEGFA	MAPK	PI3K-Akt
ERBB2	MAPK	PI3K-Akt
EGFR	MAPK	PI3K-Akt
NGFR	MAPK	PI3K-Akt
HGF	MAPK	PI3K-Akt
IKBKB	MAPK	PI3K-Akt
GNG12	MAPK	PI3K-Akt
RELA	MAPK	PI3K-Akt
CSF1	MAPK	PI3K-Akt
IGF2	MAPK	PI3K-Akt
PDGFRA	MAPK	PI3K-Akt
CSF1R	MAPK	PI3K-Akt
NR4A1	MAPK	PI3K-Akt
ERBB3	MAPK	PI3K-Akt
ERBB4	MAPK	PI3K-Akt
FGFR3	MAPK	PI3K-Akt
FGFR1	MAPK	PI3K-Akt
KIT	MAPK	PI3K-Akt
RAF1	MAPK	PI3K-Akt
EFNA3	MAPK	PI3K-Akt
MAP2K1	MAPK	PI3K-Akt
AKT1	MAPK	PI3K-Akt
AKT2	MAPK	PI3K-Akt
FASLG	MAPK	PI3K-Akt
KRAS	MAPK	PI3K-Akt
TGFA	MAPK	PI3K-Akt
FGF9	MAPK	PI3K-Akt
FGF7	MAPK	PI3K-Akt
FGF2	MAPK	PI3K-Akt
TEK	MAPK	PI3K-Akt
NFKB1	MAPK	PI3K-Akt
SOS2	MAPK	PI3K-Akt
SOS1	MAPK	PI3K-Akt
MET	MAPK	PI3K-Akt
NRAS	MAPK	PI3K-Akt
PDGFA	MAPK	PI3K-Akt
PDGFB	MAPK	PI3K-Akt
PTEN	p53	PI3K-Akt
BCL2	p53	PI3K-Akt
BCL2L1	p53	PI3K-Akt
E2F5	cell cycle	TGFβ
SMAD7	Hippo	TGFβ
SMAD1	Hippo	TGFβ
BMPR2	Hippo	TGFβ
BMPR1A	Hippo	TGFβ
GDF6	Hippo	TGFβ
BMP7	Hippo	TGFβ
BMP2	Hippo	TGFβ
RPS6KB1	PI3K-Akt	TGFβ
CTNNB1	Hippo	Wnt
BTRC	Hippo	Wnt
WNT10B	Hippo	Wnt
APC	Hippo	Wnt
FZD3	Hippo	Wnt
APC2	Hippo	Wnt
AXIN2	Hippo	Wnt
TCF7L2	Hippo	Wnt
WNT1	Hippo	Wnt
WNT4	Hippo	Wnt
WNT2B	Hippo	Wnt
WNT9B	Hippo	Wnt
WNT5A	Hippo	Wnt
FZD4	Hippo	Wnt
FZD5	Hippo	Wnt
FZD6	Hippo	Wnt
FZD9	Hippo	Wnt
NKD1	Hippo	Wnt
PPP3R1	MAPK	Wnt
PPP3CB	MAPK	Wnt
NFATC3	MAPK	Wnt
NLK	MAPK	Wnt
JUN	MAPK	Wnt
MAP3K7	MAPK	Wnt
MAPK8	MAPK	Wnt
PRKACA	MAPK	Wnt
PRKACB	MAPK	Wnt
CTBP1	Notch	Wnt
PSEN1	Notch	Wnt
BAMBI	TGFβ	Wnt
ESPL1	cell cycle
WEE1	cell cycle
CDKN1C	cell cycle
TTK	cell cycle
CDC6	cell cycle
PTTG1	cell cycle
CCNA2	cell cycle
E2F3	cell cycle
E2F2	cell cycle
E2F1	cell cycle
DBF4	cell cycle
BUB3	cell cycle
RB1	cell cycle
CDC14A	cell cycle
TFDP2	cell cycle
MCM4	cell cycle
PLK1	cell cycle
SMC1A	cell cycle
CDC25A	cell cycle
CDC23	cell cycle
ABL1	cell cycle
ORC5	cell cycle
DLG2	Hippo
NF2	Hippo
LIMD1	Hippo
MOB1B	Hippo
AJUBA	Hippo
ACTB	Hippo
ACTG1	Hippo
PARD6B	Hippo
TEAD3	Hippo
TEAD1	Hippo
PPP1CB	Hippo
PPP1CC	Hippo
WWC1	Hippo
RASSF1	Hippo
CTGF	Hippo
AMOT	Hippo
HSPA8	MAPK
CRKL	MAPK
IRAK4	MAPK
DUSP7	MAPK
STK4	MAPK
MAX	MAPK
RASGRP1	MAPK
NF1	MAPK
RPS6KA1	MAPK
RPS6KA3	MAPK
RPS6KA4	MAPK
RPS6KA5	MAPK
FLNA	MAPK
FLNB	MAPK
CACNA1C	MAPK
CACNA1E	MAPK
MAP2K3	MAPK
CDC42	MAPK
PLA2G4A	MAPK
PLA2G4F	MAPK
ELK4	MAPK
MRAS	MAPK
PPP5C	MAPK
MEF2C	MAPK
MECOM	MAPK
DUSP4	MAPK
TAOK1	MAPK
DUSP3	MAPK
MAP3K14	MAPK
CACNG8	MAPK
RPS6KA6	MAPK
MAP3K2	MAPK
MAP3K3	MAPK
MAP3K1	MAPK
MAP3K4	MAPK
CRK	MAPK
FOS	MAPK
LAMTOR3	MAPK
MKNK2	MAPK
SRF	MAPK
MAP4K3	MAPK
MAP4K2	MAPK
MAP2K7	MAPK
DUSP16	MAPK
RAP1B	MAPK
RAP1A	MAPK
CACNA2D2	MAPK
CACNA2D1	MAPK
STMN1	MAPK
MAPKAPK5	MAPK
MAPK14	MAPK
DUSP8	MAPK
DUSP5	MAPK
DUSP1	MAPK
HSPA1B	MAPK
RASA1	MAPK
TAB2	MAPK
RBPJ	Notch
JAG1	Notch
NOTCH2	Notch
NCSTN	Notch
DLL1	Notch
DLL4	Notch
NOTCH1	Notch
KAT2B	Notch
DTX4	Notch
DTX2	Notch
NUMB	Notch
DTX3L	Notch
NCOR2	Notch
ADAM17	Notch
SESN1	p53
SESN2	p53
SESN3	p53
TNFRSF10B	p53
ZMAT3	p53
BID	p53
PPM1D	p53
PMAIP1	p53
MDM4	p53
CYCS	p53
RFWD2	p53
CCNG1	p53
APAF1	p53
STEAP3	p53
RRM2	p53
IFNAR2	PI3K-Akt
IFNAR1	PI3K-Akt
PIK3CA	PI3K-Akt
ITGA9	PI3K-Akt
ITGA3	PI3K-Akt
ITGA5	PI3K-Akt
HSP90B1	PI3K-Akt
JAK1	PI3K-Akt
COL4A2	PI3K-Akt
COL4A1	PI3K-Akt
CDC37	PI3K-Akt
LAMA4	PI3K-Akt
THEM4	PI3K-Akt
RXRA	PI3K-Akt
IL2RB	PI3K-Akt
ITGB1	PI3K-Akt
ITGB3	PI3K-Akt
NOS3	PI3K-Akt
ITGB8	PI3K-Akt
PCK2	PI3K-Akt
FN1	PI3K-Akt
GNG5	PI3K-Akt
LAMB3	PI3K-Akt
EIF4E	PI3K-Akt
EIF4B	PI3K-Akt
ITGA2	PI3K-Akt
GNB4	PI3K-Akt
GNB1	PI3K-Akt
IL6R	PI3K-Akt
ITGA6	PI3K-Akt
IRS1	PI3K-Akt
CDK2	PI3K-Akt
PRKAA1	PI3K-Akt
MCL1	PI3K-Akt
MTOR	PI3K-Akt
MAGI1	PI3K-Akt
BRCA1	PI3K-Akt
CREB5	PI3K-Akt
CREB1	PI3K-Akt
SYK	PI3K-Akt
ITGA10	PI3K-Akt
ITGA11	PI3K-Akt
LAMC2	PI3K-Akt
LAMC1	PI3K-Akt
PPP2R5E	PI3K-Akt
RPS6	PI3K-Akt
SGK1	PI3K-Akt
IL6	PI3K-Akt
COL1A2	PI3K-Akt
COL1A1	PI3K-Akt
FOXO3	PI3K-Akt
COL6A3	PI3K-Akt
COL6A2	PI3K-Akt
HSP90AB1	PI3K-Akt
DDIT4	PI3K-Akt
TLR4	PI3K-Akt
COL2A1	PI3K-Akt
PIK3R3	PI3K-Akt
PIK3R1	PI3K-Akt
TSC1	PI3K-Akt
PHLPP2	PI3K-Akt
HSP90AA1	PI3K-Akt
BCL2L11	PI3K-Akt
OSMR	PI3K-Akt
PDPK1	PI3K-Akt
IFNG	TGFβ
SP1	TGFβ
ACVR1B	TGFβ
NOG	TGFβ
SMAD5	TGFβ
SMAD6	TGFβ
RGMB	TGFβ
RGMA	TGFβ
LTBP1	TGFβ
FBN1	TGFβ
LEFTY1	TGFβ
ACVR2B	TGFβ
TGIF2	TGFβ
TGIF1	TGFβ
INHBA	TGFβ
INHBB	TGFβ
SMURF2	TGFβ
FST	TGFβ
ID4	TGFβ
ACVR1	TGFβ
ROCK1	TGFβ
CAMK2A	Wnt
SENP2	Wnt
PPARD	Wnt
ZNRF3	Wnt
DKK2	Wnt
DKK1	Wnt
CTNNBIP1	Wnt
DAAM1	Wnt
TBL1X	Wnt
ROCK2	Wnt
ROR1	Wnt
RSPO2	Wnt
CSNK1A1	Wnt
SFRP1	Wnt
LRP6	Wnt
TBL1XR1	Wnt
PRICKLE2	Wnt
CSNK2A1	Wnt
WISP1	Wnt
SOST	Wnt
VANGL2	Wnt
GPC4	Wnt
CHD8	Wnt
