# Supplementary material for: Reveal the Regulation Patterns of Prognosis-Related miRNAs and lncRNAs Across Solid Tumors in the Cancer Genome Atlas
Source: Front Cell Dev Biol. 2020 May 25;8:368. doi: 10.3389/fcell.2020.00368 (PMC7261917; doi:10.3389/fcell.2020.00368)
Supplement: Supplementary file 7 [file Table_13.xlsx]

## Sheet: Urologic_cancer
gene
BMP2
PTEN
CRK
RAPGEF2
PIK3CA
NGFR
E2F3
BMPR2
TGFBR2
PRICKLE1
MDM4
HGF
SP1
IGF1
DTX4
TAOK1
DLG2
STEAP3
ACVR2A
MTOR
GRB2
IRS1
WEE1
MAP3K2
NF1
TNR
PDGFRA
VANGL2
SMURF2
TEAD1
TGFBR1
WNT3A
GNG12
RASA2
GSK3B
JAG1
INSR
CASP3
RSPO3
MAPK1
CCNG1
MAPK10
SFRP1
PARD6B
YWHAB
MAPK14
SMAD9
MAP2K1
ITGA5
CREB1
ROR1
STK3
RPS6KA5
GDF6
PDPK1
MOB1A
ZMAT3
EGFR
LRP6
PIK3R1
DUSP5
PHLPP2
PSEN1
TSC1
RPS6KB1
SMAD2
TFDP2
CRKL
WISP1
VANGL1
FZD9
YWHAZ
ACVR1C
KITLG
MOB1B
MAP2K7
MKNK2
STAG1
MAPKAPK5
PPP1CC
FZD3
SMAD5
DKK2
ORC4
WWC1
SESN3
ID4
CDKN1B
AKT2
MYC
PPP1CB
MCL1
YWHAQ
MAP4K2
CDKN1A
ROCK1
NLK
DUSP8
PPP2R5E
CCND1
TBL1XR1
CCNA2
FBN1
KIT
ITGB8
KRAS
ACVR2B
IGF1R
PRICKLE2
FGF2
WNT1
CSNK2A1
ACVR1
BCL2L11
HSP90AA1
RGMA
TGFB2
WNT10B
NRAS
PIK3R3
WNT2B
DUSP1
RPS6KA4
CDK6
COL4A1
WNT5A
E2F2
APC
E2F1
PITX2
RBPJ
TLR4
SESN1
CDC25A
BRCA1
IRAK1
DUSP10
TNFRSF10B
RASGRP1
MEF2C
SMAD7
NCSTN
VEGFA
DTX3L
SERPINB5
BCL2
PTK2
YAP1
CSNK1A1
RPS6KA3
SMC1A
FASLG
IL6R
STAG2
MAP3K1
RB1
FOXO3
TGIF1
FAS
DAAM1
PPP3CA
GPC4
G6PC
GNB2
BMP7
STK4
NOTCH1
TP53
RAP1A
BBC3
LAMC1
PRKCA
CDKN2A
DVL3
OSMR
CDKN1C
PPM1D
CHD8
SRF
MAP3K3
THBS1
HSPA8
ACTG1
HSPA1B
CTNNB1
PRKACA
PMAIP1
DDIT4
CCND2
CREB3L2
JUN
PRKAA2
EIF4E
ITGB1
RGMB
RHOA
THBS2
ITGA6
NFATC3
NCOR2
CCNE2
ID2
NOTCH2
IL6
PIK3CB
SMURF1

## Sheet: Gynecologic_cancer
gene
MDM4
CCNA2
NFATC3
ORC4
MCM7
ESPL1
CSNK2A1
CCND1
MAP2K7
CDK6
ACVR1
SP1
YAP1
YWHAZ
HSPA1B
CCNB1
PPP2R2A
CACNG8
DVL3
CDC25A
IFNB1
GNB1
JAG1
CCND2
NRAS
ITGA3
CRKL
HSPA8
TGFBR1
CCNG1
CDKN1A
SMC1A
ACTB
CTBP2
PRKAA2
FZD9
FLNA
STEAP3
PDGFB
MOB1A
IGF1R
PMAIP1
TLR4
EP300
PLK1
MYC
BIRC5
MAPK1
TAB2
E2F5
MOB1B
THBS1
ABL1
YWHAE
AKT2
PPP2R5E
LEFTY1
RRM2
E2F3
CDKN1B
STK4
ELK4
HRAS
IL6R
HSP90AA1
TNFRSF10B
MEF2C
NFATC1
PDGFRA
RBPJ
E2F2
PTTG1
DUSP1
MAP3K1
KRAS
SMAD2
TAOK1
MTOR
BMPR2
RAP1B
ATM
PPP3CA
SMAD7
COL4A1
IGF2
GRB2
RB1
FLT1
FZD5
AKT1
PTEN
BMP2
CRK
RAF1
FZD4
TNF
TP53
FBN1
MKNK2
JAK2
PPP2CA
MCL1
CCNE1
SMAD4
RASGRP1
FZD6
MAP3K11
EGFR
FAS
EIF4E
FRAT2
MAP3K2
MAPK14
DUSP6
RPS6KA1
PIK3CB
ERBB3
APC
BCL2
EPOR
E2F1
ACVR2B
IRS1
LRP6
CCNE2
PIK3R1
PIK3R2
FOXO3
ROCK1
VEGFA
INSR
CHEK2
PIK3CA
WEE1
DLG2
CSF1
MAP2K1
TSC1
CASP8
HGF
HSP90B1
CHRM2
RXRA
PSEN1
PRKAA1
DLL4
CDC6
PHLPP2
GNG12
TGIF2
RAPGEF2
JAK1
IGF1
TGFBR2
DTX4
CREB5
RASA2
VANGL1
GNB5
SOS1
MAPKAPK5
MAP3K4
WNT3A
CREB1
TEAD1
ROR1
ZMAT3
ACVR2A
RPS6KA5
GHR
STAG1
VANGL2
RPS6KB1
ITGA5
SMURF2
GDF6
PDPK1
AJUBA
PARD6B
SMAD5
KITLG
FZD3
GSK3B
ITGA2
TGFB1
MAP3K12
ZFYVE9
TCF7L2
EREG
CDK4
EIF4B
NFKB1
ITGB8
CACNA2D1
MAPK8
FOS
SESN3
ROCK2
CACNA2D2
DVL1
JUN
TGIF1
BMPR1A
PRKCA
YWHAQ
NOTCH1
GNB4
WWC1
RAD21
TFDP1
BAMBI
RBL1
CDC23
SMAD3
TGFB2
PPM1D
FGF5
CACNB2
SESN2
COL4A3
MAP4K2
NCSTN
CCNG2
MDM2
SMAD1
MPP5
SENP2
MAP3K3
RPS6KA3
WNT2B
MAP3K5
SERPINE1
FZD7
RASA1
ADAM17
MAGI2
MAP2K6
EFNA3
ERBB4
PKN2
RPS6KA6
FLNB
HDAC2
ACVR1B
CTNNBIP1
BRAF
FGF10
SOS2
NOG
PPARD
RGMA
LAMA4
DLL1
KIT
NLK
WNT10B
TBL1XR1
BCL2L11
DUSP8
CDC25B
PIK3R3
CAMK2A
MRAS
DUSP16
PRICKLE2
CDC14A
DKK1
RPS6KA4
FGF2
NOTCH2
FGF9
MAP3K7
WNT4
PPP2R5C
CHEK1
FGF7
THEM4
ITGB4
PPM1A
AMOT
YWHAH
BRCA1
PAK2
NFATC2
CACNB1
FGF1
CACNA1I
CREB3L2
AIFM2
WNT7A
CDK1
SESN1
SGK3
GNA12
CAMK2G
AXIN2
BDNF
SMURF1
ITGA10
CDC37
LAMC1
CDC14B
FBXW11
LATS2
KDR
MYB
IKBKB
WNT5A
ZNRF3
SAV1
BTRC
CYCS
PPP2R1A
CDH1
PPP3R1
BMP8B
DUSP7
PKMYT1
ITGB3
RAP1A
BID
CSNK1A1
PPP2R5D
DUSP4
MAD2L1
IL6
CTBP1
LAMA3
RRAS2
KAT2B
SRF
MCM3
ARRB1
SMAD6
MAP4K3
CASP9
CDK2
RGMB
IFNAR2
CDC7
TP73
IRAK1
KAT2A
TAOK2
PHLPP1
RAC1
ID2
STMN1
ITGA6
PLCB1
ITGB1
RHOA
ID4
THBS2
SCRIB
RASGRF2
MAML2
MAP3K8
FRMD6
IFNAR1
DUSP10
COL1A1
WNT9B

## Sheet: Gastrointestinal cancer
gene
PMAIP1
THBS1
STK4
CASP3
CCND1
RRM2
CDKN2A
MAP3K1
IL6R
IGF1R
DUSP1
TNFRSF10B
YWHAZ
CDKN1A
SMC1A
MYC
MAP2K7
KRAS
PPP2R2A
FN1
TGFBR1
AKT2
ESPL1
MDM4
SMAD2
TSC1
TP53
MCL1
APC
PPP3R1
FAS
RB1
PRKACB
CRK
PARD6B
VEGFA
CSNK1A1
JAK1
SESN2
SESN3
MKNK2
MAPK1
MAP3K3
RBL1
BCL2L11
ITGB1
MAP3K2
PDPK1
ELK4
TGFBR2
MDM2
WWC1
BMPR2
WEE1
E2F1
HSPA8
ACVR1B
CCND2
SMAD4
ZMAT3
SMAD5
E2F3
PRICKLE4
PTEN
HSPA1B
TCF7L2
RRAS2
FRMD6
MAPKAPK5
BAMBI
CREB1
ZFYVE9
E2F5
RPS6KA5
PKMYT1
TBL1XR1
LAMC1
SMAD7
EREG
E2F2
TFDP2
PRICKLE1
CRKL
AKT1
CDKN1B
CCNE2
PIK3CG
PIK3R1
IRS1
ROCK1
ACVR2B
BCL2
PDGFRA
CCNA2
ACVR1
DLL4
MET
FZD6
NF2
CSNK2A1
PRKAA1
TGFB1
CDK4
CSF1
DTX4
TAOK1
TNF
CDC37
CHEK1
PIK3CA
ITGB8
PPP2CA
EIF4B
MAPK8
NOTCH1
ROCK2
NFKB1
RAP1B
YWHAQ
HSP90AA1
GNB1
CDK6
CCNE1
CDC23
SMAD3
SMAD1
FGF5
FZD4
RAPGEF2
TLR4
CREB5
MAP2K4
VANGL1
RPS6KA3
CACNB2
SKP1
DUSP6
CTNNBIP1
EGFR
MAP4K2
SERPINE1
SENP2
RPS6KB1
ACVR2A
NCSTN
EIF4E
WNT2B
IFNB1
ACTB
PKN2
MAP2K6
BRAF
JAG1
FGF10
ACTG1
ADAM17
ORC4
ERBB4
SOS2
RPS6KA6
NRAS
SP1
PPM1D
MAP3K5
IGF1
RGMA
RPS6KA4
SMURF2
KIT
FZD5
GDF6
FGF2
HSP90B1
FGFR3
ITGA5
ITGA9
PIK3R3
TEAD1
COL4A1
AJUBA
DUSP16
PPP2R5E
SOS1
PPP1CB
MAP2K1
WNT4
FGF18
FGF9
NFATC3
LAMB1
YAP1
MAP2K3
GSK3B
PAK2
CDC27
STEAP3
AIFM2
CDC25A
BRCA1
PLK1
ITGB4
NF1
CACNA1E
CCND3
CREB3L2
GNG12
FLNA
AXIN2
CDC20
MTOR
PPM1A
CDC6
SGK1
SGK3
NOTCH2
COL4A2
CAMK2G
RBPJ
GRB2
JAK2
SMURF1
LAMTOR3
CDK1
MAPKAPK2
IFNG
NCOR2
MAPK14
RAD21
STMN1
EP300
MEF2C
GPC4
PRKACA
ERBB2
HES1
YWHAE
FASLG
IL6
CDK2
ATM
NEO1
BMP7
RAP1A
EIF4EBP1
CDH1
RASGRP3
SRF
TEAD3
DUSP3
INHBA
MOB1A
TNC
ACVR1C

## Sheet: Thoracic_cancer
gene
AKT2
DTX3L
ITGA3
FZD9
TNFRSF10B
MAP3K1
IGF1R
MAP2K7
ESPL1
SMAD2
CASP3
CDKN2A
THBS1
IL6R
RRM2
CDKN1A
CCND1
FN1
STK4
BCL2L1
YWHAZ
PPP2R2A
DUSP1
TGFBR1
PMAIP1
COL1A2
MYC
SMC1A
DVL3
MDM4
PDGFB
GNG5
LEFTY1
KRAS
TGIF2
PDPK1
ID4
CDKN1B
APC2
PPP1CB
MAP4K2
TEAD1
SESN2
ROCK1
KIT
IGF1
ITGA9
MET
FBN1
FZD5
SOS1
DTX4
NLK
GDF6
DUSP8
PPP2R5E
ERBB3
TBL1XR1
NOG
RPS6KA5
FGFR3
CCNA2
ITGA5
BCL2L11
SMURF2
HSP90AA1
PPARD
RGMA
PSEN1
ITGB8
CDC25B
TGFB2
E2F3
TFDP2
DLL1
MAP3K4
ADAM17
MAP2K1
CAMK2A
SESN3
COL4A1
CDK6
DLG2
ITGA11
MAP3K2
NRAS
LTBP1
LAMA4
ACVR1
COL6A3
INHBB
PTEN
PRICKLE2
YWHAB
CDC14A
SMAD5
SERPINE1
ACVR2B
PIK3CA
WNT10B
TGFA
MOB1B
PIK3R3
MRAS
CSF1
WNT2B
FGF2
WNT1
CSNK2A1
SKP1
PRKAA1
DKK1
DUSP16
GADD45A
AJUBA
IRS1
TEK
RXRA
HSP90B1
DLL4
COL2A1
MAX
RPS6KA4
SOS2
EGFR
PHLPP2
PLK1
BAMBI
YWHAH
SESN1
TAOK1
SGK1
PIK3R1
SP1
BRCA1
BMPR1A
ACTB
RPS6KA3
EIF4B
CDC23
CDC6
GNG12
TP53
SMAD1
RPS6KB1
APC
STEAP3
LAMTOR3
CDK1
GNB1
ZNRF3
HGF
RAF1
RSPO2
RPS6
HSPA8
FGF7
THEM4
CDC37
LAMC1
CTNNBIP1
JUN
WEE1
WNT4
SMAD7
AMOT
CRKL
ROCK2
CHEK1
MAP3K7
CRK
IFNG
VEGFA
FGFR1
NCOR2
CDC25A
ZMAT3
CCNE2
HSPA1B
CYCS
COL4A2
ITGA2
FGF9
ROR1
NFATC3
IL2RB
WNT5A
MAP2K3
GSK3B
RFWD2
TSC1
MAP3K3
NFKB1
YWHAQ
RBPJ
EIF4E
PPP2R1A
MTOR
PPM1D
RPS6KA6
PARD6B
PCK2
WISP1
MAPK8
CCNE1
FZD6
LAMB3
CACNA2D1
IKBKB
MCL1
LRP6
ELK4
ACTG1
NF1
BCL2
ITGA10
NCSTN
FZD4
BTRC
WWC1
FLNA
CACNA1E
CCND3
CCND2
FGF1
AXIN2
NKD1
NOTCH2
CDK4
BMP7
RAP1B
FASLG
MCM4
E2F1
NOTCH1
CHD8
DUSP7
MAPK14
CSF1R
ITGB3
GPC4
DBF4
MAGI1
RAP1A
ACVR1B
BBC3
E2F2
CCNB1
TGFB1
RASA1
APAF1
OSMR
NOS3
LIMD1
FST
PLA2G4A
PPP3R1
MAPKAPK5
SOST
PDGFRA
CDKN1C
CCNG1
DUSP5
CREB1
ERBB2
EP300
ITGB1
DTX2
TGIF1
DAAM1
DDIT4
RBL2
CDC42
KAT2B
MKNK2
CACNA1C
SMAD6
ITGA6
BMPR2
NF2
MDM2
BID
SMAD4
YWHAE
JAG1
DUSP4
TTK
PTTG1
CTGF
CTBP1
CHEK2
PPP1CC
RB1
CSNK1A1
IL6
FOXO3
VANGL2
RELA
MAPK1
TEAD3
SRF
DUSP3
IRAK4
SYK
PLA2G4F
TLR4
PPP3CB
WNT9B
RASSF1
EFNA3
PRKACA
AKT1
ERBB4
NGFR
INHBA
ABL1
IFNAR2
RPS6KA1
TAB2
RAC1
TGFBR2
BMP2
E2F5
MEF2C
MAP4K3
FZD3
RASGRP1
COL1A1
SENP2
IFNAR1
PPP5C
